# Supplementary material for: Image-based classification of plant genus and family for trained and untrained plant species
Source: BMC Bioinformatics. 2019 Jan 3;20:4. doi: 10.1186/s12859-018-2474-x (PMC6318858; doi:10.1186/s12859-018-2474-x)
Supplement: Supplementary file 1 — This archive contains spreadsheets with the complete list of taxa, i.e., species, genera, families, along with details on training and test set configurations and results for every taxon and experiment. Furthermore, the Supporting Information include evaluations on the impact of image content on classification accuracy and the InS at species level vs. ExS accuracy as well as additional neural attention visualizations. (ZIP 9011 kb) [file 12859_2018_2474_MOESM1_ESM.zip]

Archive with 7 entries (7 files):
- Supporting Information.pdf
- InS-results.xlsx
- ._InS-results.xlsx
- ExS-results.xlsx
- ._ExS-results.xlsx
- ExS-content results.xlsx
- ._ExS-content results.xlsx
