# Supplementary material for: Image-based classification of plant genus and family for trained and untrained plant species
Source: BMC Bioinformatics. 2019 Jan 3;20:4. doi: 10.1186/s12859-018-2474-x (PMC6318858; doi:10.1186/s12859-018-2474-x)
Supplement: Supplementary file 1 — This archive contains spreadsheets with the complete list of taxa, i.e., species, genera, families, along with details on training and test set configurations and results for every taxon and experiment. Furthermore, the Supporting Information include evaluations on the impact of image content on classification accuracy and the InS at species level vs. ExS accuracy as well as additional neural attention visualizations. (ZIP 9011 kb) [file 12859_2018_2474_MOESM1_ESM.zip › ExS-results.xlsx]

## Sheet: genus
genus	acc_run0	acc_run1	acc_run2	imageset_distance_0	imageset_distance_1	imageset_distance_2	avg_acc	avg_dist
Abies	0.483871	0.419355	0.355263	0.478046	0.478046	0.478046	0.419496	0.478046
Acer	0.78692	0.697509	0.251641	0.140697	0.169329	0.160999	0.57869	0.157008
Achillea	0.133333	0.217391	0.129534	0.108795	0.102339	0.111194	0.160086	0.107443
Aconitum	0.0634921	0.111111	0.0873016	0.243919	0.243919	0.243919	0.0873016	0.243919
Agave	0.776316	0.842105	0.504505	0.243094	0.243094	0.243094	0.707642	0.243094
Ajuga	0.839286	0.626374	0.803571	0.0864273	0.218661	0.0864273	0.75641	0.130505
Allium	0.338983	0.338983	0.493333	0.359329	0.359329	0.208355	0.390433	0.309004
Alnus	0.333333	0.161491	0.330357	0.272344	0.401964	0.272344	0.27506	0.315551
Althaea	0.132353	0.147059	0.060241	0.267942	0.267942	0.267942	0.113218	0.267942
Anacamptis	0	1	0.666667	0.0888418	0.246119	0.246119	0.555556	0.193693
Anemone	0.572254	0.463415	0.423729	0.125426	0.152933	0.215485	0.486466	0.164614
Angelica	0.224359	0.269231	0.425	0.252569	0.252569	0.252569	0.306197	0.252569
Anthyllis	0	0	0.0833333	0.322995	0.322995	0.248675	0.0277778	0.298222
Arctium	0.8	0.88	0.84	0.115695	0.115695	0.115695	0.84	0.115695
Aristolochia	0.671141	0.557047	0.709677	0.28138	0.28138	0.367935	0.645955	0.310231
Armeria	0.682927	0.609756	0.361446	0.266695	0.266695	0.260402	0.551376	0.264597
Arum	0.776471	0.765714	0.729412	0.410738	0.410738	0.410738	0.757199	0.410738
Asparagus	0.0721649	0.0927835	0.0172414	0.171273	0.171273	0.171273	0.0607299	0.171273
Asphodelus	0.796296	0.764706	0.72549	0.17269	0.222729	0.222729	0.762164	0.206049
Asplenium	0.010101	0.674419	0.782895	0.0475469	0.310264	0.100248	0.489138	0.152686
Astragalus	0.138889	0.194444	0.30303	0.414767	0.414767	0.374102	0.212121	0.401212
Astrantia	0.32	0.432432	0.351351	0.265053	0.265053	0.265053	0.367928	0.265053
Bartsia	0	0	0.0487805	0.227032	0.227032	0.227032	1.62602	0.227032
Berberis	0.0842105	0.043956	0.0421053	0.513235	0.513235	0.513235	0.0567573	0.513235
Betula	0.789474	0.736842	0.789474	0.271155	0.271155	0.271155	0.77193	0.271155
Blackstonia	0.518519	0.37037	0.518519	0.238888	0.238888	0.238888	0.469136	0.238888
Bupleurum	0.113636	0.0526316	0.25	0.385755	0.385755	0.385755	0.138756	0.385755
Calendula	0.27451	0.303922	0.689655	0.28352	0.28352	0.28352	0.422696	0.28352
Campanula	0.740741	0.802469	0.76699	0.132263	0.132263	0.110553	0.770067	0.125026
Cardamine	0.448	0.368	0.283951	0.314097	0.314097	0.189972	0.36665	0.272722
Carduus	0.444444	0.765306	0.47619	0.217072	0.112993	0.217072	0.56198	0.182379
Carex	0.551724	0.517241	0.296296	0.225694	0.225694	0.302576	0.455087	0.251322
Carlina	0.714286	0.231707	0.675	0.106308	0.213448	0.186664	0.540331	0.168807
Centaurea	0.921348	0.804054	0.703125	0.169384	0.165299	0.162183	0.809509	0.165622
Centaurium	0.0434783	0.130435	0	0.28243	0.28243	0.28243	0.057971	0.28243
Centranthus	0.42	0.289231	0.44	0.140346	0.140346	0.140346	0.383077	0.140346
Cephalanthera	0.0266667	0.0266667	0.036036	0.523295	0.523295	0.523295	0.0297898	0.523295
Cirsium	0.264151	0.279412	0.666667	0.148449	0.108361	0.129131	0.40341	0.128647
Cistus	0.452703	0.476923	0.540541	0.139591	0.101615	0.139591	0.490055	0.126933
Clematis	0.604651	0.309917	0.305785	0.179861	0.179861	0.179861	0.406785	0.179861
Clinopodium	0.241071	0.133929	0.116071	0.17267	0.17267	0.17267	0.16369	0.17267
Convolvulus	0.798122	0.59375	0.802817	0.283027	0.184361	0.283027	0.731563	0.250138
Cornus	0.377193	0.471322	0.292398	0.241436	0.241436	0.241436	0.380304	0.241436
Coronilla	0.413793	0.293103	0.37931	0.188328	0.188328	0.188328	0.362069	0.188328
Crataegus	0.821429	0.10828	0.835714	0.161801	0.166764	0.161801	0.588474	0.163455
Crepis	0.584416	0.372881	0.451613	0.238171	0.314743	0.229822	0.469637	0.260912
Cyanus	0.478992	0.428571	0.226277	0.0629044	0.0629044	0.0629044	0.377947	0.0629044
Cytisus	0.388889	0.161972	0.267606	0.456887	0.326487	0.326487	0.272822	0.369953
Dactylorhiza	0.44	0.916667	0.413333	0.0795093	0.111333	0.0795093	0.59	0.0901171
Daphne	0.107527	0.0723982	0.0950226	0.517023	0.829516	0.829516	0.0916492	0.725352
Dianthus	0.492754	0.70229	0.181818	0.0556279	0.122664	0.195059	0.458954	0.12445
Digitalis	0.149533	0.815789	0.34	0.177039	0.0945059	0.181223	0.435107	0.150923
Diplotaxis	0.0365854	0.0121951	0	0.223061	0.223061	0.223061	1.62602	0.223061
Dorycnium	0.0327869	0.078125	0.0625	0.174907	0.174907	0.174907	0.057804	0.174907
Epilobium	0.39759	0.373494	0.453125	0.182865	0.182865	0.223686	0.40807	0.196472
Epipactis	0.706897	0.752381	0.695238	0.0804916	0.0410671	0.0410671	0.718172	0.0542086
Erica	0.6875	0.253333	0.28	0.259925	0.168305	0.168305	0.406944	0.198845
Erigeron	0.322835	0.457627	0.398305	0.429771	0.217398	0.217398	0.392922	0.288189
Erodium	0.440476	0.464286	0.654762	0.32882	0.32882	0.32882	0.519841	0.32882
Eryngium	0.884058	0.411765	0.811594	0.117566	0.437917	0.117566	0.702472	0.22435
Euonymus	0.434783	0.333333	0.289855	0.386367	0.386367	0.386367	0.352657	0.386367
Euphorbia	0.748503	0.591667	0.56051	0.240754	0.234	0.235482	0.63356	0.236745
Filipendula	0.186441	0.254237	0.0840336	0.302547	0.302547	0.302547	0.174904	0.302547
Fraxinus	0.456929	0.492228	0.525907	0.18413	0.221171	0.221171	0.491688	0.208824
Fritillaria	0.52381	0.496	0.592	0.104985	0.104985	0.104985	0.53727	0.104985
Fumaria	0.268293	0.207317	0.464789	0.193227	0.193227	0.193227	0.313466	0.193227
Gagea	0.346939	0.387755	0.517241	0.0918792	0.0918792	0.0918792	0.417312	0.0918792
Galium	0.0873786	0.145631	0.116505	0.20303	0.20303	0.20303	0.116505	0.20303
Genista	0.5	0.426966	0.604651	0.183277	0.103001	0.183277	0.510539	0.156519
Gentiana	0.29771	0.717391	0.891304	0.186883	0.133652	0.113513	0.635469	0.144683
Geranium	0.898785	0.83908	0.75	0.125415	0.148092	0.065309	0.829289	0.112939
Geum	0.68	0.76	0.375	0.477588	0.477588	0.324814	0.605	0.426664
Globularia	0.576271	0.388889	0.388889	0.0681055	0.425283	0.425283	0.45135	0.306224
Gymnadenia	0	0	0	0.119095	0.119095	0.119095	0	0.119095
Helianthemum	0.121739	0.234783	0.295652	0.0698593	0.0698593	0.0698593	0.217391	0.0698593
Helleborus	0.553571	0.195833	0.291667	0.168026	0.168026	0.168026	0.347024	0.168026
Heracleum	0.833333	0.329268	0.390244	0.229535	0.229535	0.229535	0.517615	0.229535
Hibiscus	0.38806	0.313433	0.153285	0.15763	0.15763	0.15763	0.284926	0.15763
Himantoglossum	0.226667	0.037234	0.195556	0.0320172	0.0320172	0.0320172	0.153152	0.0320172
Hippocrepis	0.0952381	0.111111	0.0652174	0.279074	0.279074	0.279074	0.0905222	0.279074
Hypericum	0.628571	0.564103	0.679487	0.171359	0.142817	0.142817	0.624054	0.152331
Impatiens	0.426966	0.656934	0.550562	0.0900603	0.0900603	0.0900603	0.544821	0.0900603
Iris	0.429825	0.423581	0.0829694	0.257523	0.228531	0.228531	0.312125	0.238195
Jacobaea	0.268657	0.377049	0.772727	0.217663	0.0655132	0.175171	0.472811	0.152782
Juglans	0.239044	0.396947	0.191235	0.321548	0.321548	0.321548	0.275742	0.321548
Juncus	0.091954	0.222222	0.1875	0.472033	0.511503	0.41106	0.167225	0.464865
Juniperus	0.40678	0.480315	0.508475	0.401478	0.476848	0.401478	0.46519	0.426602
Knautia	0.587302	0.571429	0.52381	0.264293	0.264293	0.264293	0.560847	0.264293
Lactuca	0.304348	0.352941	0.3125	0.164354	0.192845	0.179653	0.323263	0.178951
Lamium	0.774059	0.428571	0.352381	0.207084	0.155508	0.155508	0.518337	0.1727
Lathyrus	0.821429	0.778947	0.140625	0.109884	0.121905	0.14789	0.580334	0.12656
Lilium	0.1	0.075	0.06875	0.10733	0.10733	0.10733	0.08125	0.10733
Limonium	0.583333	0.528302	0.604167	0.4481	0.4481	0.4481	0.571934	0.4481
Linaria	0.492188	0.213592	0.625	0.253865	0.250612	0.253865	0.443593	0.252781
Linum	0	0.05	0.0166667	0.450854	0.450854	0.450854	2.22222	0.450854
Lonicera	0.491228	0.626374	0.637363	0.12378	0.309075	0.309075	0.584988	0.24731
Lotus	0.246753	0.465116	0.135678	0.175407	0.401333	0.23207	0.282516	0.269603
Lychnis	0	0	0	0.122324	0.122324	0.122324	0	0.122324
Lysimachia	0.253165	0.00826446	0.259494	0.17446	0.191615	0.17446	0.173641	0.180178
Malus	0.0526316	0.0631579	0.140625	0.679777	0.679777	0.679777	0.0854715	0.679777
Malva	0.350877	0.444444	0.555556	0.0696717	0.1873	0.1873	0.450292	0.148091
Matthiola	0.236842	0.236842	0.413793	0.226995	0.226995	0.226995	0.295826	0.226995
Medicago	0	0.0822785	0.0883978	0.314039	0.337089	0.337089	0.0568921	0.329406
Mentha	0.714286	0.644444	0.809524	0.042452	0.0590127	0.042452	0.722751	0.0479722
Mercurialis	0.194805	0.220779	0.35	0.111524	0.111524	0.111524	0.255195	0.111524
Morus	0.166667	0.0538462	0.0641026	0.498667	0.498667	0.498667	0.0948718	0.498667
Muscari	0.190789	0.243421	0.0986842	0.0419882	0.0419882	0.0419882	0.177632	0.0419882
Myosotis	0.646341	0.621951	0.743902	0.12445	0.12445	0.12445	0.670732	0.12445
Narcissus	0.663043	0.87037	0.504065	0.21466	0.102792	0.14594	0.67916	0.154464
Neottia	0.010101	0.020202	0.0606061	0.338447	0.338447	0.338447	0.030303	0.338447
Odontites	0.0373134	0.0428571	0.0522388	0.397874	0.397874	0.397874	0.0441365	0.397874
Oenothera	0.612903	0.693548	0.629032	0.128716	0.128716	0.128716	0.645161	0.128716
Ononis	0.931818	0.473684	0.54386	0.13568	0.213502	0.213502	0.649787	0.187561
Ophrys	0.975309	0.955556	0.93985	0.0264954	0.101496	0.0789045	0.956905	0.0689653
Orchis	0.366412	0.100402	0.522901	0.0690417	0.279278	0.0690417	0.329905	0.139121
Orobanche	1	0.926471	0.969697	0.153841	0.242875	0.153841	0.965389	0.183519
Oxalis	0.178808	0.177419	0.112583	0.346031	0.346031	0.346031	0.15627	0.346031
Papaver	0.196429	0.125	0.178571	0.691192	0.691192	0.691192	0.166667	0.691192
Parthenocissus	0.0641026	0.025641	0.0384615	0.183177	0.183177	0.183177	0.042735	0.183177
Phillyrea	0.159091	0.0681818	0.0454545	0.983141	0.983141	0.983141	0.0909091	0.983141
Phyteuma	0.0306122	0.145161	0.129032	0.311446	0.311446	0.311446	0.101602	0.311446
Pilosella	0.657895	0.283951	0.552632	0.170179	0.318359	0.170179	0.498159	0.219572
Pinus	0.708738	0.793103	0.705479	0.15496	0.133565	0.148204	0.735774	0.145576
Pistacia	0.494737	0.267782	0.541053	0.0893933	0.0893933	0.0893933	0.434524	0.0893933
Pittosporum	0.308411	0.252336	0.0686869	0.800127	0.800127	0.800127	0.209812	0.800127
Plantago	0.575	0.563218	0.451477	0.112703	0.287297	0.332137	0.529898	0.244046
Platanthera	0.774194	0.892857	0.774194	0.275191	0.275191	0.275191	0.813748	0.275191
Platanus	0.371917	0.328273	0.303605	0.324426	0.324426	0.324426	0.334598	0.324426
Polygonatum	0.80597	0.880597	0.571429	0.345265	0.345265	0.345265	0.752665	0.345265
Populus	0.78125	0.28125	0.638655	0.116874	0.116874	0.0906602	0.567052	0.108136
Potentilla	0.189944	0.56	0.671429	0.515939	0.261357	0.297041	0.473791	0.358112
Primula	0.567376	0.47205	0.730769	0.0578232	0.100188	0.184017	0.590065	0.114009
Prunella	0.851064	0.306667	0.36	0.171887	0.189962	0.189962	0.50591	0.183937
Prunus	0.607143	0.590909	0.566502	0.46961	0.184572	0.126258	0.588185	0.260146
Quercus	0.512346	0.792244	0.757396	0.403886	0.101603	0.260954	0.687329	0.255481
Ranunculus	0.764706	0.568627	0.723684	0.152071	0.320112	0.18159	0.685673	0.217924
Reseda	0.37963	0.369565	0.184783	0.154527	0.17767	0.17767	0.311326	0.169956
Rhamnus	0.472727	0.180723	0.120332	0.599752	0.468746	0.348647	0.257927	0.472382
Rhinanthus	0.440678	0.857143	0.576271	0.197847	0.197847	0.197847	0.624697	0.197847
Rhus	0.199095	0.117241	0.110345	0.291264	0.291264	0.291264	0.142227	0.291264
Rosa	0.632353	0.735294	0.528571	0.173562	0.173562	0.130079	0.632073	0.159068
Rubus	0.650794	0.716667	0.696629	0.372368	0.391795	0.176391	0.68803	0.313518
Rumex	0.0333333	0.0666667	0.308824	0.143325	0.143325	0.157672	0.136275	0.148107
Salix	0.230453	0.478723	0.22541	0.495213	0.323328	0.575884	0.311529	0.464808
Salvia	0.367521	0.385965	0.598291	0.1794	0.181339	0.1794	0.450592	0.180046
Sambucus	0.275362	0.408333	0.362205	0.199241	0.198087	0.222662	0.348633	0.206663
Saponaria	0.0211268	0.047619	0.0396825	0.1494	0.1494	0.1494	0.0361428	0.1494
Saxifraga	0.551724	0.184211	0.375	0.298645	0.148512	0.595431	0.370312	0.347529
Scabiosa	0.391304	0.413043	0.336957	0.274496	0.274496	0.274496	0.380435	0.274496
Scrophularia	0.177419	0.30137	0.232877	0.164826	0.164826	0.164826	0.237222	0.164826
Sedum	0.367647	0.455882	0.411765	0.168691	0.168691	0.121474	0.411765	0.152952
Sempervivum	0.802632	0.52459	0.918367	0.136375	0.116486	0.0457761	0.74853	0.0995457
Senecio	0.164835	0.0952381	0.122449	0.219412	0.160301	0.160301	0.127507	0.180005
Serapias	0.84375	0.75	0.88764	0.120056	0.120056	0.120056	0.82713	0.120056
Silene	0.382353	0.626866	0.0512821	0.149785	0.242688	0.593009	0.3535	0.328494
Sisymbrium	0.0519481	0.15	0.15	0.120104	0.120104	0.120104	0.117316	0.120104
Solanum	0.134021	0.45614	0.195876	0.194012	0.194012	0.194012	0.262012	0.194012
Sonchus	0.148936	0.102564	0.102564	0.195168	0.195168	0.195168	0.118021	0.195168
Sorbus	0.559524	0.470588	0.288136	0.227859	0.291629	0.123331	0.439416	0.214273
Spergula	0.125	0.15	0.12	0.249399	0.249399	0.249399	0.131667	0.249399
Stachys	0.0238095	0.0357143	0.0238095	0.0861888	0.0861888	0.0861888	0.0277778	0.0861888
Stellaria	0.0428571	0.0194805	0.0285714	0.388722	0.388722	0.388722	0.030303	0.388722
Symphytum	0.766234	0.47561	0.714286	0.0895991	0.0895991	0.0895991	0.652043	0.0895991
Taraxacum	0.684211	0.684211	0.789474	0.7898	0.7898	0.7898	0.719298	0.7898
Teucrium	0.012987	0.329114	0.316456	0.390349	0.285339	0.285339	0.219519	0.320342
Thymus	0.277778	0.255319	0.446809	0.163706	0.163706	0.163706	0.326635	0.163706
Tilia	0.572549	0.507692	0.596078	0.161072	0.134368	0.161072	0.558773	0.152171
Tordylium	0.0892857	0.166667	0.339286	0.355128	0.355128	0.355128	0.198413	0.355128
Tractema	0.333333	0.4	0.166667	0.435685	0.435685	0.435685	0.3	0.435685
Tragopogon	0.155556	0.188889	0.3	0.232209	0.232209	0.232209	0.214815	0.232209
Trifolium	0.307692	0.780488	0.511364	0.933254	0.370037	0.21343	0.533181	0.505574
Ulex	0.0564972	0.0451977	0.583333	0.700528	0.700528	0.700528	0.228343	0.700528
Vaccinium	0.0138889	0.0555556	0.0392157	0.398299	0.398299	0.398299	0.03622	0.398299
Valeriana	0	0.166667	0	0.407036	0.407036	0.407036	0.0555556	0.407036
Verbascum	0.663043	0.920455	0.815385	0.140229	0.0540273	0.204359	0.799628	0.132872
Veronica	0.621212	0.662791	0.390625	0.228405	0.265366	0.0943062	0.558209	0.196026
Viburnum	0.187215	0.283105	0.418301	0.182182	0.182182	0.243496	0.296207	0.20262
Vicia	0.722222	0.8	0.661538	0.1034	0.169302	0.169302	0.72792	0.147335
Vinca	0.66	0.733333	0.753333	0.0778787	0.0778787	0.0778787	0.715556	0.0778787
Vincetoxicum	0.432432	0.0561798	0.0561798	0.380608	0.380608	0.380608	0.181597	0.380608
Viola	0.867925	0.840909	0.787234	0.0979816	0.091205	0.177175	0.832023	0.12212

## Sheet: genus CM_run_0
Flower	Branch	Leaf	Entire	Fruit	LeafScan	Stem	test_images_total	genus	Abies	Acer	Achillea	Aconitum	Agave	Ajuga	Allium	Alnus	Althaea	Anacamptis	Anemone	Angelica	Anthyllis	Arctium	Aristolochia	Armeria	Arum	Asparagus	Asphodelus	Asplenium	Astragalus	Astrantia	Bartsia	Berberis	Betula	Blackstonia	Bupleurum	Calendula	Campanula	Cardamine	Carduus	Carex	Carlina	Centaurea	Centaurium	Centranthus	Cephalanthera	Cirsium	Cistus	Clematis	Clinopodium
0	14	3	2	4	0	8	31	Abies	0.483871	0.0645161	0	0	0	0	0	0	0	0	0	0	0	0	0	0	0	0	0	0	0	0	0	0	0	0	0	0	0	0	0	0	0	0	0	0	0	0.0322581	0	0	0
33	35	149	12	24	173	48	474	Acer	0	0.78692	0	0	0	0	0	0	0	0	0	0	0	0	0	0	0	0	0	0	0	0	0	0.0021097	0.00421941	0	0	0	0	0	0	0	0	0	0	0	0	0	0	0.00632911	0
9	1	2	3	0	0	0	15	Achillea	0	0	0.133333	0	0	0	0	0	0	0	0	0	0	0	0	0.0666667	0	0	0	0	0	0	0	0	0	0	0.266667	0	0	0	0	0	0	0	0	0	0	0	0	0	0
43	2	23	36	18	0	4	126	Aconitum	0	0.0396825	0	0.0634921	0	0	0.00793651	0	0.00793651	0	0	0	0	0	0.00793651	0	0.00793651	0.00793651	0.015873	0	0.00793651	0	0	0.00793651	0	0	0	0	0	0	0.015873	0	0	0	0	0	0	0.00793651	0	0	0
5	1	39	30	1	0	0	76	Agave	0	0	0	0	0.776316	0	0	0	0	0	0	0	0	0	0	0	0	0	0.0263158	0	0	0	0	0	0	0	0	0	0	0	0	0	0	0	0	0	0	0	0	0	0
28	2	2	22	0	0	2	56	Ajuga	0	0	0	0	0	0.839286	0	0	0	0	0	0	0	0	0	0	0	0	0	0	0	0	0	0	0	0	0	0	0	0	0	0	0	0.0178571	0	0	0	0	0	0	0
28	0	0	10	21	0	0	59	Allium	0	0	0	0	0	0.0169492	0.338983	0	0	0	0	0.0169492	0	0	0	0	0	0	0.0338983	0	0	0	0	0.0508475	0	0	0	0	0	0	0	0	0	0.0169492	0.0169492	0.0508475	0	0.0169492	0	0	0
74	39	63	8	57	53	42	336	Alnus	0	0.0267857	0	0	0	0	0	0.333333	0	0	0	0	0	0	0	0	0	0	0	0	0	0	0	0	0.172619	0	0	0	0	0	0	0	0	0.00297619	0	0	0	0	0	0.00297619	0
22	9	13	14	3	6	1	68	Althaea	0	0	0	0	0	0	0	0	0.132353	0	0	0	0	0.0147059	0	0	0	0	0	0	0	0	0	0	0	0	0	0	0	0.0588235	0.0147059	0	0	0	0	0	0	0	0	0.0147059	0
171	2	2	56	0	0	0	231	Anacamptis	0	0	0	0	0	0	0.0606061	0	0.004329	0	0	0	0	0	0	0.047619	0	0	0	0	0	0	0	0	0	0	0	0	0	0	0	0	0	0.017316	0	0.0519481	0	0	0	0	0
75	15	9	57	16	0	1	173	Anemone	0	0	0	0	0	0	0	0	0	0	0.572254	0	0	0.00578035	0	0	0	0	0.00578035	0.00578035	0	0	0	0	0	0	0	0	0	0	0.0289017	0	0	0	0	0	0	0.0404624	0.0115607	0.00578035	0
56	19	19	36	15	0	11	156	Angelica	0	0.0128205	0.0448718	0	0	0	0.0128205	0	0	0	0	0.224359	0	0	0	0	0	0	0	0.00641026	0	0.00641026	0	0	0	0.00641026	0.00641026	0	0	0	0	0	0	0	0	0.0128205	0	0.0128205	0	0.0384615	0
13	8	0	21	2	0	2	46	Anthyllis	0	0	0	0	0	0.0217391	0	0	0	0	0	0	0	0	0	0	0	0	0	0	0	0	0	0.0217391	0	0	0	0	0	0	0	0	0	0	0	0	0	0.0434783	0	0	0
22	5	10	9	3	0	1	50	Arctium	0	0	0	0	0	0	0	0	0	0	0	0	0	0.8	0	0	0	0	0	0	0	0	0	0	0	0	0	0	0	0	0	0	0	0.02	0	0	0	0.04	0	0	0
37	15	45	26	20	2	4	149	Aristolochia	0	0	0	0	0	0	0.00671141	0	0	0	0	0	0	0.00671141	0.671141	0	0.00671141	0	0	0	0	0	0	0	0	0	0	0	0	0	0	0	0	0.0134228	0	0.00671141	0	0	0	0	0
36	2	2	41	1	0	0	82	Armeria	0	0	0.0121951	0.0121951	0	0	0.0121951	0	0	0	0.0121951	0	0.0121951	0	0	0.682927	0	0	0.0243902	0	0	0	0	0	0	0	0	0	0	0	0.0121951	0	0	0.0365854	0	0	0	0	0	0	0
26	0	12	41	6	0	0	85	Arum	0	0.0352941	0	0	0	0.0117647	0.0117647	0	0	0.0117647	0	0	0	0	0	0	0.776471	0	0	0	0	0	0	0	0	0	0	0	0	0	0	0	0	0	0	0	0	0	0	0	0
12	37	5	19	24	0	0	97	Asparagus	0	0	0.0309278	0	0	0	0	0	0	0	0	0	0	0	0	0	0	0.0721649	0	0	0	0	0	0	0	0	0	0	0.0103093	0	0.0206186	0	0	0.0206186	0	0	0	0.0309278	0	0	0
25	0	3	14	12	0	0	54	Asphodelus	0	0	0	0	0	0	0	0	0	0	0	0	0	0	0	0	0	0	0.796296	0	0	0	0	0	0	0	0	0	0	0	0	0	0	0	0	0	0	0	0	0	0
0	4	42	51	0	2	0	99	Asplenium	0.010101	0.010101	0	0	0	0	0.030303	0	0	0.010101	0	0	0	0	0	0.010101	0.010101	0	0	0.010101	0.010101	0	0	0.020202	0	0	0.0505051	0.010101	0	0.010101	0	0	0.020202	0.010101	0	0	0	0	0	0.010101	0
18	3	4	40	6	1	0	72	Astragalus	0	0	0	0	0	0	0.0138889	0	0	0	0	0	0.0555556	0	0	0	0	0	0	0.0138889	0.138889	0	0	0	0	0	0	0	0.0138889	0	0.0138889	0	0	0	0	0	0	0	0	0	0
82	3	19	19	1	0	1	125	Astrantia	0	0	0.04	0	0	0	0.032	0	0	0	0.008	0.008	0	0	0	0.016	0	0	0.024	0	0	0.32	0	0	0	0	0	0	0	0.008	0	0	0	0.008	0	0	0	0	0	0	0
17	2	3	17	1	0	1	41	Bartsia	0	0	0	0	0	0.219512	0	0	0	0	0.0487805	0	0	0	0	0	0	0	0	0	0	0	0	0	0	0	0	0	0.0243902	0	0	0	0	0	0	0	0	0.0487805	0	0	0
24	18	7	2	38	0	6	95	Berberis	0	0.0315789	0	0	0	0	0	0	0	0	0	0	0	0	0	0	0	0	0	0	0.0105263	0	0	0.0842105	0	0.0105263	0	0	0.0105263	0	0	0	0	0	0	0	0	0	0	0	0
1	0	12	8	0	28	8	57	Betula	0	0.0175439	0	0	0	0	0	0	0	0	0	0	0	0	0	0	0	0	0	0	0	0	0	0	0.789474	0	0	0	0	0	0	0	0	0	0	0	0	0	0	0	0
15	4	0	3	0	0	5	27	Blackstonia	0	0	0	0	0	0	0	0	0	0	0	0	0	0	0	0	0	0	0	0	0	0	0	0	0	0.518519	0	0	0	0	0	0	0	0	0	0.037037	0	0	0	0	0
24	3	1	14	2	0	0	44	Bupleurum	0	0	0.0681818	0	0	0	0.0227273	0	0	0	0	0	0	0	0	0.0227273	0	0	0	0	0	0	0	0	0	0	0.113636	0	0	0	0	0	0	0	0	0	0	0	0	0	0
44	10	5	34	7	2	0	102	Calendula	0	0	0	0	0	0	0	0	0	0	0	0	0	0	0	0	0	0	0	0	0	0.0196078	0	0	0	0.00980392	0	0.27451	0	0	0	0	0	0.107843	0	0	0	0	0	0	0
51	9	5	15	0	0	1	81	Campanula	0	0	0	0	0	0	0	0	0	0	0	0	0	0	0	0	0	0	0	0	0	0	0	0	0	0	0	0	0.740741	0	0	0	0	0.0493827	0	0	0.0123457	0.0123457	0	0	0
77	9	9	22	3	3	2	125	Cardamine	0	0	0.04	0	0	0	0	0.008	0	0.008	0.008	0	0	0	0	0.016	0	0	0	0	0.008	0	0	0	0	0	0	0	0.024	0.448	0	0	0	0.016	0.016	0	0.008	0	0	0	0
29	7	3	11	9	0	4	63	Carduus	0	0	0	0	0	0	0	0	0	0	0.015873	0	0	0	0	0	0	0	0	0	0	0	0	0	0	0	0	0	0	0	0.444444	0	0	0.031746	0	0	0	0.365079	0	0	0
6	9	0	5	9	0	0	29	Carex	0	0	0	0	0	0	0	0	0	0	0	0	0	0	0	0	0	0	0	0	0	0	0	0	0.0344828	0	0	0	0	0	0	0.551724	0	0.0344828	0	0	0	0	0	0	0
44	0	4	27	15	0	1	91	Carlina	0	0	0	0	0	0	0.010989	0	0	0	0	0	0	0	0	0	0	0	0.010989	0	0	0	0	0	0	0	0	0	0	0	0.0989011	0	0.714286	0	0	0	0	0.142857	0	0	0
55	6	9	7	9	0	3	89	Centaurea	0	0	0	0	0	0	0	0	0	0	0	0	0	0	0	0	0	0	0	0	0	0	0	0	0	0	0	0	0	0	0	0	0	0.921348	0	0	0	0.0224719	0	0	0
9	2	1	11	0	0	0	23	Centaurium	0	0	0	0	0	0	0	0	0	0	0	0	0	0	0	0	0	0	0	0	0	0	0	0	0	0.130435	0	0	0	0	0	0	0	0	0.0434783	0	0	0	0	0	0
26	5	1	14	2	0	2	50	Centranthus	0	0	0.02	0	0	0	0.08	0	0	0	0	0	0	0	0	0.08	0	0	0	0	0	0	0	0	0	0	0	0	0.02	0.06	0.02	0	0	0.02	0.02	0.42	0	0	0	0.02	0
60	0	1	14	0	0	0	75	Cephalanthera	0	0	0	0	0	0	0	0	0	0.04	0.0133333	0	0	0	0	0	0	0	0	0	0	0	0	0	0	0	0	0	0.32	0	0	0	0	0	0.0133333	0	0.0266667	0	0	0	0
21	10	11	9	2	0	0	53	Cirsium	0	0	0	0	0	0	0	0	0	0	0	0	0	0.0943396	0	0	0	0	0	0	0	0	0	0	0	0	0	0	0.0754717	0	0.0377358	0	0.0566038	0.0566038	0	0	0	0.264151	0	0	0
57	14	25	34	14	0	4	148	Cistus	0	0.00675676	0	0	0	0	0	0	0.00675676	0	0.0135135	0	0	0	0.0135135	0	0	0	0	0	0	0	0.00675676	0	0	0	0	0	0	0	0	0	0	0	0	0	0	0	0.452703	0	0
25	18	5	13	25	0	0	86	Clematis	0	0.0116279	0	0	0	0	0.0116279	0	0	0	0	0.0116279	0	0	0	0	0	0	0.0116279	0	0	0	0	0	0	0	0	0	0	0	0	0	0	0.0232558	0	0.0116279	0	0	0	0.604651	0
59	7	14	23	2	0	7	112	Clinopodium	0	0	0	0	0	0.00892857	0	0	0	0	0	0	0	0	0	0	0	0	0	0	0	0	0	0	0	0.00892857	0	0	0	0.00892857	0	0	0	0.0178571	0	0	0	0.0178571	0	0	0.241071
152	5	27	25	0	3	1	213	Convolvulus	0	0.00938967	0	0	0	0	0.0140845	0	0	0	0	0	0	0	0.00938967	0	0	0	0	0	0.00469484	0	0	0	0	0	0	0	0.00938967	0	0	0	0	0.0187793	0	0	0	0	0.00469484	0	0
125	41	38	14	26	75	23	342	Cornus	0	0.169591	0	0	0	0	0	0	0	0	0	0	0.00584795	0	0	0	0	0.00292398	0	0	0	0	0	0	0.00292398	0	0.0116959	0	0	0	0	0	0	0	0	0	0	0	0	0	0
24	8	8	16	1	0	1	58	Coronilla	0	0.0172414	0	0	0	0	0	0	0	0	0	0	0.0172414	0	0	0	0	0	0	0	0	0	0	0	0	0	0	0	0	0.0172414	0	0	0	0	0	0	0	0	0.0172414	0	0
14	9	39	9	19	40	10	140	Crataegus	0	0	0	0	0	0	0	0	0	0	0.00714286	0	0	0	0	0	0	0	0	0	0	0	0	0	0.0142857	0	0	0	0	0	0	0	0	0	0	0	0	0	0	0	0
27	4	9	35	2	0	0	77	Crepis	0	0	0	0	0	0	0	0	0	0	0	0	0	0	0	0	0	0	0	0	0	0	0	0	0	0	0	0	0	0	0	0	0	0.012987	0	0	0	0	0	0	0
77	7	9	24	0	0	2	119	Cyanus	0	0	0	0	0	0	0	0	0	0	0	0	0.00840336	0	0	0	0	0	0	0	0	0	0	0	0	0	0	0.00840336	0	0	0	0	0	0.386555	0	0.0168067	0	0.00840336	0	0.00840336	0
12	8	0	30	4	0	0	54	Cytisus	0	0	0	0	0	0	0	0	0	0	0	0	0	0	0	0	0	0	0.0185185	0	0	0	0	0	0	0	0	0	0	0	0	0	0	0	0	0	0	0	0	0	0
48	0	0	26	0	0	1	75	Dactylorhiza	0	0	0	0	0	0	0.0133333	0	0	0.0133333	0	0	0	0	0	0.0133333	0	0	0	0	0	0	0	0	0	0	0	0	0	0	0	0	0	0	0	0	0	0	0	0	0
30	16	3	24	20	0	0	93	Daphne	0	0	0	0	0	0.0107527	0	0	0	0	0	0	0	0	0	0	0	0	0.0322581	0	0.0215054	0	0	0.0107527	0	0	0	0	0	0.0107527	0.0107527	0	0	0.0107527	0	0.0107527	0	0	0	0	0
48	5	0	13	0	0	3	69	Dianthus	0	0	0	0	0	0	0	0	0	0	0.0144928	0	0	0	0	0.0289855	0	0	0	0	0	0	0	0	0	0	0	0	0.0144928	0	0.0144928	0.0289855	0	0.0144928	0	0	0	0.0289855	0	0	0
191	7	34	67	11	0	11	321	Digitalis	0	0	0.00311526	0	0	0	0.0685358	0	0.00311526	0.0560748	0.00623053	0	0	0.0124611	0.0124611	0	0	0	0	0	0	0	0	0	0	0	0	0	0.0124611	0	0	0	0	0.00311526	0.00934579	0	0	0.0124611	0	0	0
113	17	36	38	21	21	0	246	Diplotaxis	0	0.00406504	0.0121951	0	0	0	0	0.00406504	0	0	0	0	0	0	0	0.00406504	0	0	0	0	0	0.00406504	0.00813008	0	0	0	0	0	0.00406504	0.231707	0.00406504	0	0	0.0365854	0	0	0	0.00813008	0	0	0.00813008
27	13	3	13	3	0	2	61	Dorycnium	0	0	0.0163934	0	0	0	0	0	0	0	0	0	0.0327869	0	0	0.0655738	0	0.0163934	0	0	0	0.0655738	0	0	0	0	0	0	0	0.0163934	0	0	0	0	0.0327869	0	0	0	0	0.0163934	0
81	20	18	29	16	0	2	166	Epilobium	0	0	0	0	0	0.0180723	0	0	0.0301205	0	0.0060241	0	0	0	0	0	0	0	0	0	0	0	0	0	0	0	0	0	0.0120482	0	0	0	0	0.0060241	0	0	0	0	0	0.0120482	0
43	0	1	12	2	0	0	58	Epipactis	0	0	0	0	0	0	0	0	0	0	0	0	0	0	0	0	0	0	0	0	0	0	0	0	0	0	0	0	0	0	0	0.0172414	0	0	0	0	0.0344828	0	0	0	0
47	9	0	8	0	0	0	64	Erica	0	0	0.015625	0	0	0.015625	0	0	0.015625	0	0	0	0.015625	0	0	0.0625	0	0	0	0	0	0	0	0	0	0	0	0	0	0	0.015625	0	0	0.046875	0	0	0	0.03125	0	0	0
11	38	10	54	7	3	4	127	Erigeron	0	0.00787402	0	0	0	0	0	0	0	0	0	0	0	0	0	0	0	0.00787402	0.00787402	0.00787402	0	0	0	0	0	0	0	0	0.00787402	0.00787402	0	0	0	0.00787402	0	0	0	0.0314961	0	0	0
21	2	23	13	23	0	2	84	Erodium	0	0	0	0.0119048	0	0	0	0	0	0	0.0357143	0	0	0	0	0	0	0	0	0.0119048	0	0	0	0	0	0	0	0	0	0	0	0	0	0	0	0	0	0	0	0	0
30	3	5	27	4	0	0	69	Eryngium	0	0	0	0	0	0	0	0	0	0	0	0	0	0	0	0	0	0	0	0	0	0	0	0	0	0	0	0	0	0	0	0	0	0	0	0	0	0.0289855	0	0	0
19	6	28	1	13	0	2	69	Euonymus	0	0.057971	0	0	0	0	0	0	0	0	0	0	0	0	0	0	0	0	0	0	0	0	0	0	0	0	0	0	0	0	0	0	0	0	0	0	0	0	0	0.0289855	0
72	12	10	70	1	0	2	167	Euphorbia	0.00598802	0	0	0.00598802	0	0.00598802	0	0	0	0	0.00598802	0	0	0	0	0	0	0.0179641	0	0	0.00598802	0	0	0	0	0	0	0	0	0	0.00598802	0.00598802	0	0	0	0	0	0.00598802	0	0	0
33	3	5	13	0	0	5	59	Filipendula	0	0	0.0847458	0	0	0	0	0	0	0	0	0	0	0	0	0.0338983	0	0	0.0169492	0	0	0.0169492	0	0.0169492	0	0	0	0	0	0.0169492	0.0169492	0	0	0	0	0	0	0.0338983	0	0	0
71	21	57	15	5	74	24	267	Fraxinus	0	0.108614	0	0	0	0	0.00749064	0.00374532	0	0	0	0.00749064	0	0	0	0	0	0	0	0	0.00374532	0	0	0.00374532	0	0	0	0	0	0	0	0	0	0	0	0	0	0	0	0.0449438	0
39	1	3	16	4	0	0	63	Fritillaria	0	0	0	0	0	0	0	0	0	0	0.047619	0	0	0	0	0	0	0	0	0	0	0	0	0	0	0	0	0	0	0	0	0	0	0.015873	0	0	0.015873	0	0	0	0
45	10	4	19	4	0	0	82	Fumaria	0	0	0	0	0	0	0	0	0	0	0	0	0.0243902	0	0	0	0	0	0	0	0	0	0	0	0	0	0	0	0	0	0	0	0	0.0243902	0.0121951	0.0609756	0	0.0243902	0	0	0.0121951
19	0	0	30	0	0	0	49	Gagea	0	0	0	0	0	0	0	0	0	0	0.0204082	0	0	0	0	0	0	0	0	0	0	0	0	0	0	0	0	0	0	0	0	0	0.0204082	0	0	0	0	0	0	0	0
18	17	24	25	10	0	9	103	Galium	0	0	0	0.00970874	0	0	0	0	0	0	0	0	0.00970874	0	0	0.0194175	0	0	0	0	0	0.0194175	0	0	0	0	0	0	0.00970874	0.00970874	0	0	0	0	0	0	0	0.0194175	0	0.038835	0
48	11	9	15	3	0	0	86	Genista	0	0	0	0	0	0	0	0	0	0	0	0	0	0	0	0	0	0	0	0	0	0	0	0.0116279	0	0.0116279	0	0	0	0	0	0	0	0.0465116	0	0	0	0	0	0	0
51	6	11	49	12	0	2	131	Gentiana	0	0.00763359	0	0	0	0	0	0	0	0	0	0.0152672	0	0	0	0	0	0	0.00763359	0	0.00763359	0	0	0	0	0	0	0	0	0	0.0152672	0.00763359	0.0305344	0.00763359	0	0	0	0.0229008	0	0	0
115	15	60	33	8	7	6	244	Geranium	0	0	0	0	0	0	0	0	0	0	0.0121457	0	0	0	0	0	0	0	0	0	0	0	0	0	0	0	0	0	0.00404858	0	0	0	0	0	0	0	0	0.00809717	0	0	0
8	2	2	31	7	0	0	50	Geum	0	0	0	0	0	0	0	0	0	0	0.02	0	0	0	0	0	0	0	0	0	0	0	0	0	0	0	0	0	0	0	0.04	0	0.02	0	0	0	0	0	0	0	0
39	6	3	67	1	2	0	118	Globularia	0	0	0	0	0	0	0.0423729	0	0	0	0	0	0.00847458	0	0	0.00847458	0	0	0	0	0	0	0	0	0	0	0	0	0.0169492	0	0	0	0	0.0338983	0.00847458	0	0	0.0677966	0	0	0
65	2	1	16	0	0	0	84	Gymnadenia	0	0	0	0	0	0	0	0	0	0.047619	0	0	0	0	0	0	0	0	0	0	0	0	0	0	0	0	0	0	0	0	0	0.0119048	0	0	0	0	0.0119048	0	0	0	0
59	8	4	42	0	0	2	115	Helianthemum	0	0	0	0	0	0	0	0	0	0	0	0	0	0	0	0	0	0	0	0	0.00869565	0	0	0	0	0.00869565	0	0	0	0	0	0	0	0.0173913	0	0	0	0	0.347826	0	0
15	3	8	22	8	0	0	56	Helleborus	0	0	0	0	0	0	0	0	0	0	0.0892857	0	0	0	0	0	0	0	0	0	0	0	0	0	0	0	0	0	0	0.0178571	0	0	0.0178571	0	0	0.0178571	0	0	0	0	0
9	0	9	11	1	0	0	30	Heracleum	0	0.0333333	0	0	0	0	0	0	0	0	0	0.0333333	0	0	0	0	0	0	0	0	0	0	0	0	0	0	0	0	0	0	0	0	0	0	0	0	0	0	0	0	0
48	0	15	2	0	0	2	67	Hibiscus	0	0.0447761	0	0	0	0	0	0	0	0	0	0	0	0	0	0	0	0	0	0	0	0	0	0	0	0	0	0	0	0	0	0	0	0	0	0	0	0	0	0	0
143	0	10	72	0	0	0	225	Himantoglossum	0	0.00444444	0	0	0	0.0133333	0.00444444	0	0	0.0577778	0	0	0	0	0	0	0	0	0.0666667	0	0	0	0	0	0	0	0	0	0	0	0	0	0	0	0	0	0	0	0	0	0
27	6	6	18	6	0	0	63	Hippocrepis	0	0.015873	0	0	0	0	0	0	0	0.015873	0	0	0.015873	0	0	0	0	0	0	0	0	0	0	0	0	0.015873	0	0	0	0	0	0	0	0.031746	0	0	0	0	0	0	0
59	13	24	35	4	1	4	140	Hypericum	0	0	0	0	0	0	0	0.0142857	0	0	0	0	0.00714286	0	0	0	0	0	0	0	0	0	0	0	0	0	0	0	0	0	0	0	0	0.00714286	0.00714286	0.00714286	0	0	0.0142857	0	0
50	6	16	10	4	2	1	89	Impatiens	0	0.0561798	0	0	0	0	0	0	0	0	0	0	0	0	0	0	0	0	0	0	0	0	0	0	0	0	0	0	0.011236	0	0	0	0	0	0.011236	0.011236	0	0	0	0	0
78	2	5	25	4	0	0	114	Iris	0	0	0	0	0.00877193	0	0.0175439	0	0	0	0.00877193	0	0	0	0	0.00877193	0	0	0.0438596	0	0	0	0	0	0	0	0	0	0.00877193	0	0.00877193	0.00877193	0	0	0.00877193	0	0	0	0	0	0
19	6	8	32	0	0	2	67	Jacobaea	0	0	0.0298507	0.0149254	0	0	0	0	0	0.0149254	0	0	0	0	0	0	0	0.0597015	0	0	0	0.0149254	0	0	0	0.0149254	0.0149254	0	0.0149254	0	0.0149254	0	0	0	0	0	0	0.0149254	0	0	0
36	24	56	10	47	52	26	251	Juglans	0	0.0278884	0	0	0	0	0	0.0159363	0.00796813	0	0	0	0	0	0	0	0	0	0	0	0	0	0	0	0.0119522	0	0	0	0	0	0	0	0	0	0	0	0	0	0	0.00398406	0
27	3	1	16	38	0	2	87	Juncus	0	0.091954	0.0229885	0	0	0	0	0	0	0	0	0	0.0114943	0	0	0.0114943	0	0	0	0	0	0.0229885	0	0	0	0	0	0	0.0114943	0	0.0229885	0.126437	0.0229885	0	0	0	0	0	0	0	0
1	20	9	14	11	0	4	59	Juniperus	0.0169492	0	0	0.0338983	0	0	0	0	0	0	0.0169492	0	0	0	0	0	0	0	0	0	0	0	0	0	0	0	0	0	0	0	0	0	0.0169492	0	0	0	0	0	0	0	0
27	3	9	16	8	0	0	63	Knautia	0	0	0	0	0	0	0.031746	0	0.015873	0	0	0	0	0	0	0.015873	0	0	0	0	0	0	0	0	0	0	0	0	0.015873	0	0	0	0	0.015873	0	0	0	0.015873	0	0	0
15	12	5	14	0	0	0	46	Lactuca	0	0	0	0	0	0.0217391	0	0	0	0	0	0	0	0.0434783	0.0217391	0	0	0	0	0	0	0	0	0	0	0	0	0	0.0434783	0.0217391	0	0	0	0.0217391	0	0	0	0.0217391	0	0	0
103	9	34	44	0	40	9	239	Lamium	0	0	0	0	0	0	0	0	0	0	0	0	0	0	0	0.0083682	0	0	0	0	0	0	0	0	0	0	0	0	0	0	0	0	0	0.0041841	0	0	0	0	0	0	0.0041841
27	8	13	5	3	0	0	56	Lathyrus	0	0	0	0	0	0	0	0	0	0	0	0	0	0	0	0	0	0	0	0	0	0	0	0	0	0	0	0	0.0178571	0	0	0	0	0	0	0	0	0	0	0	0
89	8	19	37	7	0	0	160	Lilium	0	0	0	0	0	0	0.025	0.00625	0	0.0125	0.03125	0	0	0	0	0.00625	0	0	0.03125	0	0	0	0	0	0	0	0	0	0.00625	0.00625	0	0	0	0	0	0	0	0.01875	0	0	0
11	9	2	26	0	0	0	48	Limonium	0	0	0	0	0	0	0.0208333	0	0	0	0	0	0	0	0	0	0	0	0	0	0	0	0	0	0	0.0208333	0	0	0	0	0	0	0	0	0	0	0	0	0	0	0
75	8	8	23	14	0	0	128	Linaria	0	0	0	0	0	0	0.0078125	0	0	0	0	0	0.0078125	0	0	0	0	0	0.0078125	0	0	0	0.0078125	0	0	0	0	0	0.0078125	0.015625	0	0	0	0	0	0	0.0078125	0.0078125	0	0	0
25	1	0	33	1	0	0	60	Linum	0	0	0	0	0	0	0	0	0	0	0	0	0.0333333	0	0	0	0	0	0	0	0	0	0	0	0	0.0333333	0	0	0	0	0	0	0	0	0	0	0	0	0	0	0
23	5	13	1	15	0	0	57	Lonicera	0	0	0	0	0	0	0	0	0	0	0	0	0	0	0.0701754	0	0	0	0	0	0	0	0	0	0	0	0	0	0	0	0	0	0	0	0	0	0	0	0	0	0
34	7	15	12	8	0	1	77	Lotus	0	0	0	0	0	0	0	0	0	0	0	0	0.0519481	0	0	0	0	0	0	0	0	0	0	0	0	0.012987	0	0	0	0	0	0	0	0	0	0	0	0	0	0	0
41	4	8	11	0	0	1	65	Lychnis	0	0	0	0	0	0	0	0	0.0153846	0	0.0307692	0	0	0	0	0	0	0	0	0	0	0	0	0	0	0	0	0	0	0	0.0153846	0	0	0	0	0	0	0.0153846	0.0307692	0	0
66	20	9	43	19	0	1	158	Lysimachia	0	0	0	0	0	0	0.0126582	0	0	0	0.00632911	0	0	0	0.00632911	0	0	0	0	0	0	0	0	0	0.00632911	0.0189873	0	0.00632911	0.0189873	0	0	0	0	0	0.00632911	0.00632911	0	0.0126582	0.0126582	0	0
11	5	6	8	5	53	7	95	Malus	0	0.0105263	0	0	0	0	0	0.105263	0	0	0	0	0	0.0105263	0	0	0	0	0	0	0	0	0	0	0.0105263	0	0	0	0	0	0	0	0	0	0	0	0	0	0	0	0
104	13	21	27	3	2	1	171	Malva	0	0.0116959	0	0.00584795	0	0	0.0116959	0	0.116959	0	0.0116959	0	0	0	0	0.00584795	0	0	0.00584795	0	0	0	0	0	0	0	0	0	0.0116959	0.00584795	0	0	0	0.0233918	0	0	0	0.00584795	0	0	0
9	1	1	21	6	0	0	38	Matthiola	0	0	0	0	0	0	0	0	0	0	0	0	0	0	0	0	0	0	0.0789474	0	0	0	0	0	0.0263158	0	0	0	0	0	0	0	0	0.0263158	0	0	0	0	0	0.0263158	0
13	6	2	11	14	2	1	49	Medicago	0	0	0	0	0	0	0	0	0	0	0.0204082	0	0	0	0	0	0	0.0204082	0	0	0	0	0	0	0	0.0612245	0	0	0	0	0	0	0	0	0	0	0	0	0	0	0
16	6	9	9	1	0	1	42	Mentha	0	0	0	0	0	0	0	0	0	0	0	0	0	0	0	0	0	0	0	0	0	0	0	0	0	0	0	0	0	0	0	0	0	0	0	0	0	0	0	0.047619	0.0238095
11	19	16	23	5	0	3	77	Mercurialis	0	0.012987	0	0	0	0	0	0	0	0	0	0	0	0.025974	0	0	0	0	0	0	0	0	0	0	0	0	0	0	0.012987	0.103896	0	0	0	0	0	0	0	0	0	0	0
0	0	5	0	0	7	0	12	Morus	0	0.333333	0	0	0	0	0	0	0	0	0	0	0	0	0	0	0	0	0	0	0	0	0	0	0.0833333	0	0	0	0	0	0	0	0	0	0	0	0	0	0	0	0
103	0	4	41	4	0	0	152	Muscari	0	0.00657895	0	0	0	0.118421	0.0328947	0	0	0.0263158	0	0	0	0	0.00657895	0	0	0	0.0526316	0.00657895	0	0	0	0	0	0	0	0	0.00657895	0.0131579	0	0	0	0.0328947	0	0	0	0.0131579	0	0	0
43	10	7	17	1	1	3	82	Myosotis	0	0	0	0	0	0	0	0	0	0	0	0	0.0121951	0	0	0	0	0	0	0	0	0.0121951	0	0	0	0	0	0	0.0243902	0	0	0	0	0	0	0	0	0	0.0121951	0	0
48	0	2	37	4	0	1	92	Narcissus	0	0	0	0	0	0	0	0	0	0	0	0	0	0	0	0	0	0	0.0108696	0	0	0	0	0	0	0	0	0	0	0	0	0	0	0	0	0	0	0	0	0	0
32	25	5	31	1	0	5	99	Neottia	0	0.020202	0	0	0	0	0	0	0	0	0	0	0	0	0	0	0	0	0	0	0	0	0	0	0	0	0	0	0	0.020202	0	0	0	0	0.010101	0	0	0	0	0	0
31	48	0	54	0	0	1	134	Odontites	0	0.00746269	0	0	0	0	0	0	0	0	0	0	0.0149254	0	0	0	0	0.0149254	0	0	0	0	0	0	0	0	0	0	0	0	0	0.00746269	0	0.00746269	0	0	0	0	0	0	0
30	6	7	13	6	0	0	62	Oenothera	0	0	0	0	0	0	0	0	0	0	0	0	0	0	0	0	0	0	0	0	0	0	0	0	0	0.016129	0	0	0	0	0	0	0	0	0	0	0	0	0	0	0
26	7	5	5	0	0	1	44	Ononis	0	0	0	0	0	0	0	0	0	0	0	0	0	0	0	0	0	0	0	0	0	0	0	0	0.0454545	0	0	0	0	0	0	0	0	0	0	0	0	0	0	0	0
67	0	0	14	0	0	0	81	Ophrys	0	0	0	0	0	0	0	0	0	0	0	0	0	0	0	0	0	0	0	0	0	0	0	0	0	0	0	0	0	0	0	0	0	0	0	0	0	0	0	0	0
170	2	9	80	0	0	1	262	Orchis	0	0	0	0	0	0.0496183	0.0152672	0	0	0.0267176	0	0	0	0	0	0	0	0	0	0	0	0	0	0	0	0	0	0	0	0.00381679	0	0	0	0	0	0.00381679	0	0.00381679	0	0	0
52	0	0	13	0	0	1	66	Orobanche	0	0	0	0	0	0	0	0	0	0	0	0	0	0	0	0	0	0	0	0	0	0	0	0	0	0	0	0	0	0	0	0	0	0	0	0	0	0	0	0	0
28	19	23	74	3	3	1	151	Oxalis	0	0.00662252	0	0	0	0	0.013245	0	0	0	0.0397351	0	0	0	0	0	0	0	0	0.00662252	0	0	0	0	0	0	0	0	0.00662252	0	0	0	0	0	0	0.00662252	0	0	0	0.00662252	0
12	0	1	41	2	0	0	56	Papaver	0	0	0	0	0	0	0	0	0	0	0.0357143	0	0	0	0	0	0	0	0	0	0	0	0	0	0	0	0	0	0	0	0	0	0	0	0	0	0	0.0357143	0	0	0
2	9	39	3	8	13	4	78	Parthenocissus	0	0.397436	0	0	0	0	0	0	0	0	0	0	0	0	0	0	0	0	0	0	0	0	0	0	0	0	0	0	0	0	0	0	0	0	0	0	0	0	0	0.0128205	0
1	7	28	0	1	0	7	44	Phillyrea	0	0.0227273	0	0	0	0	0	0	0	0	0	0	0	0	0	0	0	0	0	0	0	0	0	0	0	0	0	0	0	0	0	0	0	0	0	0	0	0	0	0	0
43	5	22	19	6	0	3	98	Phyteuma	0	0	0.0102041	0	0	0.0204082	0	0	0	0	0	0	0	0	0	0	0	0	0.0102041	0	0.0102041	0	0	0	0.0102041	0	0	0	0.132653	0	0	0.102041	0	0.0102041	0	0	0	0.0204082	0	0	0
14	6	5	13	0	0	0	38	Pilosella	0	0	0	0	0	0	0	0	0	0	0	0	0	0	0	0	0	0	0	0	0	0	0	0	0	0	0	0	0	0	0	0	0	0	0	0	0	0	0	0	0
1	4	20	31	13	0	34	103	Pinus	0.00970874	0.0776699	0	0	0	0	0	0.00970874	0	0	0.00970874	0	0	0	0	0	0	0	0	0	0	0	0	0	0	0	0	0	0	0	0	0	0.00970874	0	0	0	0	0	0	0	0
33	51	130	12	47	158	44	475	Pistacia	0	0.00631579	0	0	0	0	0	0	0	0	0	0	0.0168421	0	0	0	0	0	0	0	0.0168421	0	0	0	0.00421053	0	0.0168421	0	0	0	0	0	0	0	0	0	0	0	0.00631579	0.00210526	0
0	1	0	1	1	104	0	107	Pittosporum	0	0.00934579	0	0	0	0	0	0	0	0	0	0	0	0	0	0	0	0	0	0	0	0	0	0	0	0	0.0280374	0	0	0	0	0	0	0	0	0	0	0	0	0	0
10	3	3	19	2	3	0	40	Plantago	0	0	0	0	0	0	0	0	0	0	0	0	0	0	0	0.075	0	0	0	0	0	0	0	0	0	0	0	0	0	0	0	0	0	0	0	0	0	0.025	0	0	0
56	2	2	32	0	0	1	93	Platanthera	0	0	0	0	0	0.0107527	0	0	0	0	0	0	0	0	0	0	0	0	0	0	0	0	0	0	0	0	0	0	0	0	0	0.0107527	0	0	0	0	0.0107527	0	0	0	0
27	30	99	33	57	123	158	527	Platanus	0	0.27704	0	0	0.00189753	0	0	0.00948767	0	0	0	0	0	0	0	0	0	0	0	0	0	0	0	0.00379507	0.0379507	0	0	0	0	0	0	0	0.0056926	0	0	0	0	0.0113852	0	0.00189753	0
26	10	7	16	4	0	4	67	Polygonatum	0	0	0	0	0	0	0	0	0	0	0	0	0	0	0	0	0	0	0	0	0	0	0	0	0	0	0	0	0	0	0	0	0	0	0	0	0.0149254	0	0	0.0149254	0
0	1	6	1	0	21	3	32	Populus	0	0.03125	0	0	0	0	0	0	0	0	0	0	0	0	0	0	0	0	0	0	0	0	0	0	0.03125	0	0	0	0	0	0	0	0	0	0	0	0	0	0	0	0
21	9	74	26	48	0	1	179	Potentilla	0	0	0	0	0	0	0	0	0	0	0.0111732	0	0	0	0	0	0	0	0	0	0	0	0	0	0	0	0	0	0.00558659	0	0	0	0	0	0	0	0	0	0	0	0
74	1	13	49	0	4	0	141	Primula	0	0	0	0	0	0	0.0070922	0	0	0	0.0212766	0	0	0	0	0	0	0	0	0	0	0	0	0	0	0	0	0	0.0212766	0.0070922	0	0	0	0	0.0141844	0	0	0	0.0070922	0	0
22	0	9	15	0	0	1	47	Prunella	0	0	0	0	0	0	0	0	0	0.0212766	0	0	0	0	0	0	0	0	0	0	0	0	0	0	0	0	0	0	0.0425532	0	0	0	0	0	0	0	0	0.0212766	0	0	0
2	12	1	5	4	2	2	28	Prunus	0	0	0	0	0	0	0	0	0	0	0	0	0	0	0	0	0	0	0	0	0	0	0	0	0	0	0	0	0	0	0	0	0	0	0	0	0	0	0	0.0357143	0
4	17	31	18	7	11	74	162	Quercus	0	0.0185185	0	0	0	0	0	0.0308642	0	0	0	0	0	0	0	0	0	0	0	0	0	0	0	0.00617284	0.037037	0	0	0	0	0	0	0	0	0	0	0	0	0	0	0	0
25	5	16	20	2	0	0	68	Ranunculus	0	0	0	0	0	0	0	0	0	0	0.0147059	0	0	0	0	0	0	0	0	0	0	0	0	0	0	0	0	0	0	0	0	0	0	0	0	0	0	0	0	0	0
33	9	7	32	9	13	5	108	Reseda	0	0	0	0	0	0	0	0	0	0	0	0.00925926	0	0	0	0	0	0	0	0	0	0	0	0	0	0	0	0	0.00925926	0	0.00925926	0	0	0.101852	0	0	0	0.0185185	0	0	0
2	15	4	28	6	0	0	55	Rhamnus	0	0	0	0	0	0	0.0181818	0	0	0	0	0	0	0	0	0	0	0	0	0	0	0	0	0	0	0	0	0	0	0	0	0	0	0	0	0	0	0	0	0	0
32	6	5	14	2	0	0	59	Rhinanthus	0	0	0	0	0	0	0	0	0	0	0	0	0.0677966	0	0	0	0	0	0.0338983	0	0	0	0.0338983	0	0	0	0	0	0.0169492	0	0	0	0	0	0	0	0	0	0	0	0
5	9	17	16	17	152	5	221	Rhus	0	0.00452489	0	0	0	0	0	0.00452489	0	0	0	0	0	0	0	0	0	0	0	0.00904977	0	0	0	0	0	0	0	0	0	0	0	0	0	0	0	0	0	0	0	0.0135747	0
21	13	9	9	10	0	6	68	Rosa	0	0	0	0	0	0	0	0	0	0	0.0294118	0	0	0	0	0	0	0	0	0	0	0	0	0	0	0	0	0	0	0	0.0147059	0	0.0147059	0	0	0	0	0.0294118	0.0294118	0.0147059	0
0	24	29	1	1	0	8	63	Rubus	0	0.015873	0	0	0	0	0	0.015873	0	0	0	0	0	0	0	0	0	0	0	0	0	0	0	0	0.015873	0	0	0	0	0	0	0	0	0.015873	0	0	0	0	0	0	0
9	12	9	23	6	0	1	60	Rumex	0	0	0	0	0	0	0	0	0	0	0	0	0.0166667	0	0	0	0	0.0166667	0.0166667	0	0.0166667	0	0	0	0	0	0	0.0333333	0	0	0	0	0	0.116667	0.0166667	0	0	0	0	0	0
111	25	24	9	22	27	25	243	Salix	0.00823045	0.0617284	0.0164609	0	0	0	0	0	0	0	0.0123457	0	0	0.00411523	0	0	0	0	0	0.00411523	0	0	0	0	0.00411523	0	0	0	0	0	0	0	0.00411523	0	0	0	0	0.0288066	0	0.0246914	0
64	0	17	27	4	1	4	117	Salvia	0	0	0.00854701	0.205128	0	0.017094	0	0	0	0.00854701	0	0	0	0	0	0	0	0	0	0	0	0	0	0	0	0	0	0	0.0598291	0	0	0	0	0	0	0	0	0.017094	0	0	0
79	24	75	20	27	19	32	276	Sambucus	0	0.0108696	0.0217391	0	0	0	0	0.00724638	0	0	0	0.00724638	0	0	0	0	0	0	0	0	0	0.00362319	0	0.00362319	0	0	0	0	0.00724638	0.00724638	0	0	0	0	0	0.00724638	0	0	0	0.0181159	0
73	15	17	33	3	0	1	142	Saponaria	0	0	0	0	0	0	0.056338	0	0	0	0	0	0	0	0	0.0140845	0	0	0	0	0	0	0	0	0	0	0	0	0.00704225	0.056338	0	0	0	0	0.0140845	0.028169	0	0	0	0	0
6	1	0	22	0	0	0	29	Saxifraga	0	0	0	0	0	0	0	0	0	0	0	0	0	0	0	0	0	0	0	0	0	0	0	0	0	0	0	0	0	0	0	0	0	0	0	0	0	0	0	0	0
40	3	6	8	31	4	0	92	Scabiosa	0	0	0.0217391	0	0	0	0	0	0	0	0	0	0	0	0	0.0652174	0	0	0	0	0	0.0326087	0	0	0	0	0	0	0	0	0	0.0108696	0	0.108696	0	0	0	0.0108696	0	0	0
15	14	10	6	13	0	4	62	Scrophularia	0	0	0	0	0	0	0.0322581	0	0	0	0	0	0	0	0.016129	0	0	0.016129	0	0	0	0	0	0	0	0	0	0	0.112903	0.0322581	0	0	0	0	0	0	0	0	0	0	0
20	1	1	44	1	0	1	68	Sedum	0	0	0	0	0	0	0	0	0	0	0	0	0	0	0	0	0	0	0	0.0294118	0	0	0	0	0	0	0	0	0	0	0	0	0.0147059	0	0	0	0	0	0	0	0
17	1	0	55	1	0	2	76	Sempervivum	0	0	0	0	0	0	0	0	0	0	0	0	0	0	0	0.0131579	0	0	0	0	0	0	0	0	0	0	0	0	0	0	0	0	0	0	0	0	0	0	0	0	0
38	5	17	30	0	0	1	91	Senecio	0	0	0	0	0	0	0	0	0	0	0	0	0	0	0	0	0	0	0	0	0	0	0	0	0	0.010989	0	0.010989	0	0	0.010989	0	0	0.0769231	0	0	0	0.021978	0	0	0
45	0	0	19	0	0	0	64	Serapias	0	0	0	0	0	0	0.015625	0	0	0.015625	0	0	0	0	0	0	0	0	0	0	0	0	0	0	0	0	0	0	0	0	0	0	0	0	0	0	0	0.015625	0	0	0
24	2	2	5	1	0	0	34	Silene	0	0	0	0	0	0	0	0	0	0.117647	0	0	0	0	0	0	0	0	0.0294118	0	0	0	0	0	0	0	0	0	0	0	0	0	0	0	0.0588235	0	0	0	0	0	0
14	12	10	26	6	5	4	77	Sisymbrium	0	0.012987	0	0	0	0.012987	0	0	0	0	0	0	0	0	0	0	0	0.012987	0	0	0	0	0	0	0	0	0	0	0.038961	0	0.012987	0	0	0.116883	0	0	0	0.025974	0	0.012987	0
70	22	25	18	56	2	1	194	Solanum	0	0.00515464	0	0	0	0	0	0	0	0	0	0	0	0.0154639	0.0257732	0	0	0.0103093	0.00515464	0	0.00515464	0	0	0	0	0	0	0	0.0927835	0.0103093	0	0	0	0.00515464	0	0	0	0	0	0.0309278	0.00515464
34	19	18	52	9	2	7	141	Sonchus	0	0	0	0	0	0	0	0	0	0	0	0	0	0	0	0	0	0	0	0	0	0	0	0.0070922	0	0.0070922	0	0	0	0	0.113475	0	0.0638298	0.0070922	0	0	0	0.198582	0	0	0
10	21	45	22	39	9	22	168	Sorbus	0.00595238	0.0119048	0	0	0	0	0	0	0	0	0	0.00595238	0	0	0	0	0	0	0	0	0	0	0	0	0.0119048	0	0	0	0	0	0	0	0	0	0	0	0	0.00595238	0	0	0
17	3	1	10	9	0	0	40	Spergula	0	0	0	0	0	0	0	0	0	0	0	0	0	0	0	0.05	0	0.025	0	0	0	0	0	0.025	0	0	0	0	0.025	0	0	0	0	0	0.05	0	0	0	0	0	0
46	7	8	14	4	0	5	84	Stachys	0	0	0	0	0	0	0	0	0	0	0	0	0	0	0	0	0	0	0	0	0	0	0	0	0	0	0	0	0.0357143	0	0	0.0119048	0	0	0	0	0	0	0	0	0.0833333
33	29	10	67	0	0	1	140	Stellaria	0	0	0	0	0	0.00714286	0.0142857	0	0	0	0	0	0	0	0.00714286	0	0	0	0	0	0	0	0	0	0	0	0	0	0.0285714	0.0214286	0	0	0	0.00714286	0	0	0	0	0	0.0785714	0.00714286
36	11	9	18	0	0	3	77	Symphytum	0	0	0	0	0	0	0.012987	0	0	0	0	0	0	0	0	0	0	0	0	0	0	0	0	0	0	0	0	0	0	0	0	0	0	0	0	0	0	0	0	0.012987	0
13	0	0	4	1	1	0	19	Taraxacum	0	0	0	0	0	0	0	0	0	0	0	0	0	0	0	0	0	0	0	0	0	0	0	0	0	0	0	0	0	0	0	0	0	0	0	0	0	0	0	0	0
40	6	25	2	0	0	4	77	Teucrium	0	0	0	0.012987	0	0.038961	0	0	0	0	0	0	0	0	0	0	0	0	0.012987	0	0	0	0	0	0	0	0	0	0.0649351	0	0	0	0	0.012987	0	0	0	0	0.415584	0	0.012987
24	8	1	21	0	0	0	54	Thymus	0	0	0	0	0	0.0185185	0	0	0	0	0	0	0	0	0	0	0	0	0	0	0	0	0	0	0	0	0	0	0	0	0	0	0	0	0	0.037037	0	0	0	0	0.0185185
10	8	97	11	25	75	29	255	Tilia	0.00392157	0.0862745	0	0	0	0	0	0.00392157	0	0	0	0	0	0	0.00392157	0	0	0	0	0	0	0	0	0	0.0117647	0	0	0	0	0	0	0	0	0	0	0	0	0	0	0	0
14	4	16	7	14	0	1	56	Tordylium	0	0	0.0714286	0	0	0	0	0	0.232143	0	0	0	0	0	0	0	0	0	0	0	0	0.0357143	0	0	0	0	0	0	0	0	0.0357143	0.0178571	0	0.0178571	0	0.0357143	0	0.0178571	0	0	0
10	0	1	4	0	0	0	15	Tractema	0	0	0.0666667	0	0	0	0.333333	0	0	0.0666667	0	0	0	0	0	0	0	0	0	0	0	0	0	0	0	0	0	0	0	0	0	0	0	0	0	0	0	0	0	0	0
68	1	1	9	11	0	0	90	Tragopogon	0	0	0	0	0	0	0.0333333	0	0	0	0.0222222	0	0	0.0333333	0	0	0	0	0	0	0	0	0	0	0	0	0	0	0	0	0.0555556	0	0	0.0888889	0	0	0	0.0333333	0	0	0
1	2	0	1	22	0	0	26	Trifolium	0	0	0	0	0	0	0	0	0	0	0	0	0.115385	0	0	0	0	0	0	0	0	0	0	0	0	0	0	0	0	0	0	0	0	0.0384615	0	0	0	0	0	0	0
94	18	66	51	101	0	24	354	Ulex	0	0.00282486	0.00564972	0.00282486	0	0.00847458	0	0	0.00282486	0	0.00847458	0	0	0	0	0	0	0.00847458	0.00282486	0	0.00282486	0	0	0.00847458	0	0	0	0	0	0	0.0282486	0.0112994	0.0225989	0.0254237	0	0	0	0.110169	0.0112994	0.00282486	0
10	16	4	18	23	0	1	72	Vaccinium	0	0	0.0138889	0	0	0	0	0	0	0	0	0	0	0	0.0277778	0	0	0	0	0	0	0	0	0	0	0	0	0	0	0	0	0	0	0.0138889	0	0	0	0	0	0.0277778	0
59	19	26	21	10	0	4	139	Valeriana	0	0.0143885	0.0431655	0	0	0	0.028777	0	0	0	0	0.0215827	0	0	0	0.0215827	0	0	0.00719424	0	0.00719424	0.0503597	0	0	0	0	0	0	0	0.0143885	0	0	0	0.0143885	0.00719424	0.172662	0	0.0143885	0	0.00719424	0
34	7	14	32	1	0	4	92	Verbascum	0	0	0	0	0	0	0	0	0	0	0	0	0	0	0	0	0	0	0	0	0	0	0	0	0	0	0	0	0	0	0	0	0.0217391	0.0217391	0	0	0	0.0108696	0	0	0
12	21	6	21	0	3	3	66	Veronica	0	0	0	0	0	0.030303	0	0	0	0	0.0151515	0	0	0	0	0	0	0	0	0	0	0	0	0	0	0	0	0	0	0.030303	0	0	0	0	0	0.0151515	0	0	0	0	0
51	32	48	16	31	34	7	219	Viburnum	0	0.00456621	0.00456621	0	0	0	0	0.0410959	0	0	0	0	0	0	0	0.00913242	0	0	0	0	0.00456621	0	0	0	0	0	0.00913242	0	0	0	0	0	0	0	0	0	0	0	0	0.00456621	0
23	15	8	2	6	0	0	54	Vicia	0	0	0	0	0	0	0	0	0	0.0185185	0	0	0	0	0	0	0	0	0	0	0.0555556	0	0	0	0	0	0	0	0	0	0	0	0	0	0	0	0	0.0185185	0	0	0
94	18	20	17	0	0	1	150	Vinca	0	0.00666667	0	0	0	0	0	0	0	0	0.02	0	0	0	0	0	0.00666667	0	0	0	0	0	0	0.00666667	0	0	0	0	0.02	0	0	0	0	0	0	0.00666667	0	0	0	0	0
22	9	0	3	2	0	1	37	Vincetoxicum	0	0	0	0	0	0	0	0	0	0	0	0	0	0.027027	0.027027	0	0	0	0	0	0	0	0	0	0	0	0	0	0	0	0	0	0	0	0	0.027027	0	0	0	0	0
25	6	4	16	0	0	2	53	Viola	0	0	0	0	0	0	0	0	0	0	0	0	0	0	0	0	0	0	0	0	0	0	0	0	0	0	0	0	0	0	0	0	0	0	0	0	0	0	0	0	0
[truncated: 140 more columns]

## Sheet: genus info_run_0 
genus	Species	train/test	Flower	Branch	Leaf	Entire	Fruit	LeafScan	Stem	images_total
Abies	Abies cephalonica J.W.Loudon	test	0	14	3	2	4	0	8	31
Abies	Abies alba Mill.	train	0	8	30	14	10	0	14	76
Acer	Acer campestre L.	test	33	35	149	12	24	173	48	474
Acer	Acer pseudoplatanus L.	train	40	37	65	16	35	48	40	281
Acer	Acer saccharinum L.	train	1	2	54	6	15	47	17	142
Acer	Acer palmatum Thunb.	train	3	6	20	6	18	5	11	69
Acer	Acer monspessulanum L.	train	25	42	83	20	17	169	17	373
Acer	Acer opalus Mill.	train	9	28	57	9	10	61	14	188
Acer	Acer negundo L.	train	74	41	79	30	71	112	50	457
Acer	Acer platanoides L.	train	65	32	72	15	18	71	36	309
Achillea	Achillea filipendulina Lam.	test	9	1	2	3	0	0	0	15
Achillea	Achillea millefolium L.	train	95	14	40	39	3	0	2	193
Achillea	Achillea ptarmica L.	train	39	7	10	11	2	0	0	69
Aconitum	Aconitum lycoctonum L.	test	43	2	23	36	18	0	4	126
Aconitum	Aconitum napellus L.	train	72	5	11	53	3	0	0	144
Agave	Agave americana L.	test	5	1	39	30	1	0	0	76
Agave	Agave sisalana Perrine	train	27	0	40	39	0	0	5	111
Ajuga	Ajuga genevensis L.	test	28	2	2	22	0	0	2	56
Ajuga	Ajuga reptans L.	train	100	9	7	64	0	0	2	182
Ajuga	Ajuga iva (L.) Schreb.	train	22	9	2	28	2	0	0	63
Ajuga	Ajuga chamaepitys (L.) Schreb.	train	14	12	3	26	0	2	0	57
Allium	Allium nigrum L.	test	28	0	0	10	21	0	0	59
Allium	Allium narcissiflorum Vill.	train	32	0	0	16	0	0	1	49
Allium	Allium polyanthum Schult. & Schult.f.	train	55	0	0	2	16	0	0	73
Allium	Allium schoenoprasum L.	train	59	0	0	14	1	0	1	75
Allium	Allium triquetrum L.	train	35	0	1	17	0	0	1	54
Allium	Allium sphaerocephalon L.	train	33	0	1	8	1	0	2	45
Allium	Allium ursinum L.	train	64	6	5	43	6	1	0	125
Alnus	Alnus glutinosa (L.) Gaertn.	test	74	39	63	8	57	53	42	336
Alnus	Alnus alnobetula (Ehrh.) K.Koch	train	12	11	12	8	9	4	5	61
Alnus	Alnus cordata (Loisel.) Duby	train	0	9	39	4	29	74	6	161
Althaea	Althaea officinalis L.	test	22	9	13	14	3	6	1	68
Althaea	Althaea cannabina L.	train	42	3	19	8	11	0	0	83
Anacamptis	Anacamptis pyramidalis (L.) Rich.	test	171	2	2	56	0	0	0	231
Anacamptis	Anacamptis champagneuxii (Barnￃﾩoud) R.M.Bateman, Pridgeon & M.W.Chase	train	18	1	0	2	0	0	0	21
Anacamptis	Anacamptis morio (L.) R.M.Bateman, Pridgeon & M.W.Chase	train	93	1	1	49	0	0	0	144
Anacamptis	Anacamptis laxiflora (Lam.) R.M.Bateman, Pridgeon & M.W.Chase	train	40	0	1	17	0	0	0	58
Anemone	Anemone alpina L.	test	75	15	9	57	16	0	1	173
Anemone	Anemone coronaria L.	train	40	1	1	15	0	0	2	59
Anemone	Anemone nemorosa L.	train	97	9	13	41	2	2	0	164
Anemone	Anemone hepatica L.	train	90	1	12	51	3	20	0	177
Anemone	Anemone rubra Lam.	train	42	2	0	25	3	0	1	73
Anemone	Anemone vernalis L.	train	12	0	5	25	9	0	1	52
Anemone	Anemone pulsatilla L.	train	47	1	2	40	13	0	1	104
Anemone	Anemone ranunculoides L.	train	25	1	4	16	0	0	0	46
Angelica	Angelica sylvestris L.	test	56	19	19	36	15	0	11	156
Angelica	Angelica heterocarpa J.Lloyd	train	12	6	0	7	12	0	3	40
Anthyllis	Anthyllis hermanniae L.	test	13	8	0	21	2	0	2	46
Anthyllis	Anthyllis vulneraria L.	train	86	8	14	34	4	0	2	148
Anthyllis	Anthyllis montana L.	train	28	1	7	35	1	0	0	72
Arctium	Arctium lappa L.	test	22	5	10	9	3	0	1	50
Arctium	Arctium minus (Hill) Bernh.	train	37	17	17	13	10	0	2	96
Aristolochia	Aristolochia clematitis L.	test	37	15	45	26	20	2	4	149
Aristolochia	Aristolochia pistolochia L.	train	22	19	0	18	3	0	0	62
Aristolochia	Aristolochia rotunda L.	train	26	6	13	15	5	0	0	65
Armeria	Armeria maritima Willd.	test	36	2	2	41	1	0	0	82
Armeria	Armeria alpina Willd.	train	20	0	1	14	0	0	0	35
Armeria	Armeria arenaria (Pers.) Schult.	train	54	0	3	23	1	2	0	83
Arum	Arum maculatum L.	test	26	0	12	41	6	0	0	85
Arum	Arum italicum Mill.	train	33	2	66	34	34	5	1	175
Asparagus	Asparagus acutifolius L.	test	12	37	5	19	24	0	0	97
Asparagus	Asparagus officinalis L.	train	12	24	4	11	6	0	1	58
Asphodelus	Asphodelus cerasiferus J.Gay	test	25	0	3	14	12	0	0	54
Asphodelus	Asphodelus albus Mill.	train	47	1	1	32	3	0	0	84
Asphodelus	Asphodelus ramosus L.	train	17	2	2	19	11	0	0	51
Asplenium	Asplenium scolopendrium L.	test	0	4	42	51	0	2	0	99
Asplenium	Asplenium trichomanes L.	train	0	0	56	88	1	7	0	152
Asplenium	Asplenium adiantum-nigrum L.	train	0	2	26	15	0	0	0	43
Asplenium	Asplenium ruta-muraria L.	train	0	3	26	37	0	0	0	66
Asplenium	Asplenium ceterach L.	train	0	1	19	34	1	0	0	55
Astragalus	Astragalus monspessulanus L.	test	18	3	4	40	6	1	0	72
Astragalus	Astragalus glycyphyllos L.	train	13	9	11	10	11	0	2	56
Astragalus	Astragalus hamosus L.	train	1	5	2	11	14	0	0	33
Astrantia	Astrantia major L.	test	82	3	19	19	1	0	1	125
Astrantia	Astrantia minor L.	train	34	5	7	11	11	6	0	74
Bartsia	Bartsia alpina L.	test	17	2	3	17	1	0	1	41
Bartsia	Bartsia trixago L.	train	27	1	0	14	1	0	2	45
Berberis	Berberis vulgaris L.	test	24	18	7	2	38	0	6	95
Berberis	Berberis japonica (Thunb.) R.Br.	train	33	0	29	4	4	0	21	91
Betula	Betula pubescens Ehrh.	test	1	0	12	8	0	28	8	57
Betula	Betula pendula Roth	train	34	26	90	38	26	129	132	475
Betula	Betula utilis D.Don	train	8	1	27	11	19	45	32	143
Blackstonia	Blackstonia imperfoliata (L.f.) Samp.	test	15	4	0	3	0	0	5	27
Blackstonia	Blackstonia perfoliata (L.) Huds.	train	62	13	12	30	6	0	4	127
Bupleurum	Bupleurum ranunculoides L.	test	24	3	1	14	2	0	0	44
Bupleurum	Bupleurum fruticosum L.	train	23	12	16	20	17	4	3	95
Calendula	Calendula arvensis L.	test	44	10	5	34	7	2	0	102
Calendula	Calendula officinalis L.	train	36	1	8	10	1	0	2	58
Campanula	Campanula rapunculus L.	test	51	9	5	15	0	0	1	81
Campanula	Campanula glomerata L.	train	93	3	18	36	0	0	1	151
Campanula	Campanula latifolia L.	train	19	1	8	5	6	0	3	42
Campanula	Campanula medium L.	train	38	2	4	12	0	0	1	57
Campanula	Campanula patula L.	train	42	9	5	5	0	0	1	62
Campanula	Campanula persicifolia L.	train	65	4	11	21	0	0	2	103
Campanula	Campanula rhomboidalis L.	train	28	2	14	8	0	0	0	52
Campanula	Campanula scheuchzeri Vill.	train	62	13	7	72	0	0	2	156
Campanula	Campanula rotundifolia L.	train	43	5	2	54	0	0	1	105
Campanula	Campanula trachelium L.	train	75	11	14	15	0	0	1	116
Cardamine	Cardamine pratensis L.	test	77	9	9	22	3	3	2	125
Cardamine	Cardamine flexuosa With.	train	6	8	4	12	1	0	0	31
Cardamine	Cardamine heptaphylla (Vill.) O.E.Schulz	train	28	13	12	22	6	0	0	81
Cardamine	Cardamine amara L.	train	23	5	6	13	4	2	1	54
Carduus	Carduus pycnocephalus L.	test	29	7	3	11	9	0	4	63
Carduus	Carduus nigrescens Vill.	train	36	4	5	21	0	0	4	70
Carduus	Carduus nutans L.	train	52	2	7	29	3	0	5	98
Carduus	Carduus carlinoides Gouan	train	22	0	6	31	1	0	0	60
Carduus	Carduus defloratus L.	train	58	9	23	52	6	0	4	152
Carduus	Carduus acanthoides L.	train	19	4	3	3	0	1	1	31
Carex	Carex riparia Curtis	test	6	9	0	5	9	0	0	29
Carex	Carex otrubae Podp.	train	6	1	0	6	14	0	0	27
Carex	Carex flacca Schreb.	train	23	10	0	14	18	0	4	69
Carlina	Carlina acaulis L.	test	44	0	4	27	15	0	1	91
Carlina	Carlina acanthifolia All.	train	29	0	6	29	16	0	0	80
Carlina	Carlina corymbosa L.	train	40	1	14	13	13	0	1	82
Centaurea	Centaurea decipiens Thuill.	test	55	6	9	7	9	0	3	89
Centaurea	Centaurea aspera L.	train	88	10	9	19	2	6	0	134
Centaurea	Centaurea calcitrapa L.	train	43	8	4	19	2	1	1	78
Centaurea	Centaurea corymbosa Pourr.	train	16	1	1	36	0	0	0	54
Centaurea	Centaurea jacea L.	train	92	21	18	15	0	0	2	148
Centaurea	Centaurea nigra L.	train	36	3	3	4	0	0	0	46
Centaurea	Centaurea paniculata L.	train	35	2	8	21	0	0	3	69
Centaurea	Centaurea pectinata L.	train	35	2	2	20	5	0	0	64
Centaurea	Centaurea scabiosa L.	train	59	4	21	18	3	2	1	108
Centaurium	Centaurium maritimum (L.) Fritsch	test	9	2	1	11	0	0	0	23
Centaurium	Centaurium erythraea Rafn	train	62	9	4	29	0	0	2	106
Centranthus	Centranthus angustifolius (Mill.) DC.	test	26	5	1	14	2	0	2	50
Centranthus	Centranthus ruber (L.) DC.	train	186	24	37	66	9	2	1	325
Cephalanthera	Cephalanthera rubra (L.) Rich.	test	60	0	1	14	0	0	0	75
Cephalanthera	Cephalanthera longifolia (L.) Fritsch	train	47	2	1	61	0	0	0	111
Cirsium	Cirsium oleraceum (L.) Scop.	test	21	10	11	9	2	0	0	53
Cirsium	Cirsium arvense (L.) Scop.	train	59	27	22	30	10	1	10	159
Cirsium	Cirsium eriophorum (L.) Scop.	train	68	10	16	27	6	0	3	130
Cirsium	Cirsium palustre (L.) Scop.	train	54	20	14	31	3	0	14	136
Cirsium	Cirsium vulgare (Savi) Ten.	train	82	12	31	38	28	0	10	201
Cirsium	Cirsium acaulon (L.) Scop.	train	23	1	4	31	3	0	0	62
Cistus	Cistus salviifolius L.	test	57	14	25	34	14	0	4	148
Cistus	Cistus albidus L.	train	110	11	42	28	20	2	6	219
Cistus	Cistus monspeliensis L.	train	27	10	11	10	7	0	0	65
Clematis	Clematis flammula L.	test	25	18	5	13	25	0	0	86
Clematis	Clematis vitalba L.	train	75	22	36	21	64	12	12	242
Clinopodium	Clinopodium vulgare L.	test	59	7	14	23	2	0	7	112
Clinopodium	Clinopodium nepeta (L.) Kuntze	train	59	24	10	16	0	0	3	112
Convolvulus	Convolvulus arvensis L.	test	152	5	27	25	0	3	1	213
Convolvulus	Convolvulus sepium L.	train	49	9	22	8	8	0	0	96
Convolvulus	Convolvulus soldanella L.	train	27	5	15	31	5	0	0	83
Convolvulus	Convolvulus althaeoides L.	train	21	5	14	13	0	1	0	54
Convolvulus	Convolvulus cantabrica L.	train	49	8	4	18	0	0	0	79
Cornus	Cornus mas L.	test	125	41	38	14	26	75	23	342
Cornus	Cornus sanguinea L.	train	74	39	97	15	51	113	12	401
Coronilla	Coronilla juncea L.	test	24	8	8	16	1	0	1	58
Coronilla	Coronilla valentina L.	train	49	4	35	3	6	5	2	104
Coronilla	Coronilla glauca L.	train	51	28	20	13	9	0	2	123
Coronilla	Coronilla varia L.	train	73	22	20	25	5	0	2	147
Crataegus	Crataegus azarolus L.	test	14	9	39	9	19	40	10	140
Crataegus	Crataegus laevigata (Poir.) DC.	train	27	7	17	5	4	60	5	125
Crataegus	Crataegus monogyna Jacq.	train	155	80	140	21	72	200	34	702
Crataegus	Crataegus germanica (L.) Kuntze	train	23	11	16	12	32	51	12	157
Crepis	Crepis sancta (L.) Bornm.	test	27	4	9	35	2	0	0	77
Crepis	Crepis bursifolia L.	train	12	1	2	26	3	1	0	45
Crepis	Crepis capillaris (L.) Wallr.	train	12	19	4	20	5	1	1	62
Crepis	Crepis foetida L.	train	19	13	5	9	13	0	0	59
Crepis	Crepis setosa Haller f.	train	13	9	6	13	4	0	1	46
Cyanus	Cyanus montanus (L.) Hill	test	77	7	9	24	0	0	2	119
Cyanus	Cyanus segetum Hill	train	93	4	5	30	2	0	3	137
Cytisus	Cytisus oromediterraneus Rivas Mart. & al.	test	12	8	0	30	4	0	0	54
Cytisus	Cytisus lanigerus (Desf.) DC.	train	9	10	6	6	14	0	7	52
Cytisus	Cytisus scoparius (L.) Link	train	66	15	2	26	31	0	2	142
Dactylorhiza	Dactylorhiza sambucina (L.) Soￃﾳ	test	48	0	0	26	0	0	1	75
Dactylorhiza	Dactylorhiza majalis (Rchb.) P.F.Hunt & Summerh.	train	39	2	4	25	0	0	2	72
Dactylorhiza	Dactylorhiza fuchsii (Druce) Soￃﾳ	train	81	2	7	35	0	0	0	125
Dactylorhiza	Dactylorhiza incarnata (L.) Soￃﾳ	train	41	0	1	19	0	0	1	62
Dactylorhiza	Dactylorhiza maculata (L.) Soￃﾳ	train	116	3	13	53	0	0	2	187
Daphne	Daphne gnidium L.	test	30	16	3	24	20	0	0	93
Daphne	Daphne cneorum L.	train	23	3	4	25	0	166	0	221
Daphne	Daphne laureola L.	train	29	7	9	31	7	0	0	83
Daphne	Daphne mezereum L.	train	22	9	2	12	14	1	2	62
Dianthus	Dianthus carthusianorum L.	test	48	5	0	13	0	0	3	69
Dianthus	Dianthus gallicus Pers.	train	39	4	1	14	0	0	0	58
Dianthus	Dianthus hyssopifolius L.	train	86	6	2	35	2	0	0	131
Dianthus	Dianthus armeria L.	train	46	10	3	5	0	0	2	66
Digitalis	Digitalis purpurea L.	test	191	7	34	67	11	0	11	321
Digitalis	Digitalis grandiflora Mill.	train	39	3	7	24	3	0	0	76
Digitalis	Digitalis lutea L.	train	45	6	7	34	7	0	1	100
Diplotaxis	Diplotaxis erucoides (L.) DC.	test	113	17	36	38	21	21	0	246
Diplotaxis	Diplotaxis tenuifolia (L.) DC.	train	28	12	4	22	4	2	0	72
Dorycnium	Dorycnium pentaphyllum Scop.	test	27	13	3	13	3	0	2	61
Dorycnium	Dorycnium hirsutum (L.) Ser.	train	25	6	7	16	9	0	1	64
Epilobium	Epilobium hirsutum L.	test	81	20	18	29	16	0	2	166
Epilobium	Epilobium angustifolium L.	train	86	6	7	48	15	0	1	163
Epilobium	Epilobium dodonaei Vill.	train	25	6	2	28	1	0	2	64
Epilobium	Epilobium tetragonum L.	train	13	11	5	18	3	2	3	55
Epipactis	Epipactis palustris (L.) Crantz	test	43	0	1	12	2	0	0	58
Epipactis	Epipactis atrorubens (Hoffm.) Besser	train	72	1	6	25	0	0	1	105
Epipactis	Epipactis helleborine (L.) Crantz	train	91	3	7	29	3	0	2	135
Erica	Erica tetralix L.	test	47	9	0	8	0	0	0	64
Erica	Erica arborea L.	train	37	9	7	15	0	0	7	75
Erica	Erica cinerea L.	train	66	14	4	42	6	0	0	132
Erica	Erica vagans L.	train	22	2	0	6	0	0	0	30
Erigeron	Erigeron canadensis L.	test	11	38	10	54	7	3	4	127
Erigeron	Erigeron sumatrensis Retz.	train	36	5	56	42	5	0	4	148
Erigeron	Erigeron karvinskianus DC.	train	49	2	23	41	0	1	2	118
Erigeron	Erigeron annuus (L.) Desf.	train	50	16	13	22	0	0	3	104
Erodium	Erodium ciconium (L.) L'Hￃﾩr.	test	21	2	23	13	23	0	2	84
Erodium	Erodium foetidum (L.) L'Hￃﾩr.	train	15	2	2	48	8	0	0	75
Erodium	Erodium cicutarium (L.) L'Hￃﾩr.	train	40	7	11	37	15	3	4	117
Erodium	Erodium malacoides (L.) L'Hￃﾩr.	train	28	7	23	27	7	7	0	99
Eryngium	Eryngium bourgatii Gouan	test	30	3	5	27	4	0	0	69
Eryngium	Eryngium campestre L.	train	26	16	12	31	5	0	1	91
Eryngium	Eryngium maritimum L.	train	47	6	13	37	8	0	1	112
Eryngium	Eryngium spinalba Vill.	train	3	0	0	12	2	0	0	17
Euonymus	Euonymus latifolius (L.) Mill.	test	19	6	28	1	13	0	2	69
Euonymus	Euonymus europaeus L.	train	30	34	28	7	82	24	13	218
Euphorbia	Euphorbia cyparissias L.	test	47	10	8	49	0	0	0	114
Euphorbia	Euphorbia serrata L.	test	25	2	2	21	1	0	2	53
Euphorbia	Euphorbia characias L.	train	111	18	32	57	6	228	11	463
Euphorbia	Euphorbia dendroides L.	train	8	5	2	24	2	0	5	46
Euphorbia	Euphorbia flavicoma DC.	train	37	15	2	15	6	0	2	77
Euphorbia	Euphorbia helioscopia L.	train	40	6	6	28	12	0	6	98
Euphorbia	Euphorbia lathyris L.	train	13	14	17	29	13	0	4	90
Euphorbia	Euphorbia paralias L.	train	37	10	4	38	8	0	2	99
Euphorbia	Euphorbia peplis L.	train	0	12	0	42	2	0	0	56
Euphorbia	Euphorbia seguieriana Neck.	train	20	3	1	22	2	0	2	50
Euphorbia	Euphorbia peplus L.	train	16	16	7	39	1	0	1	80
Euphorbia	Euphorbia amygdaloides L.	train	72	21	5	51	7	0	2	158
Euphorbia	Euphorbia nicaeensis All.	train	17	2	10	38	1	0	2	70
Euphorbia	Euphorbia spinosa L.	train	16	6	0	20	1	0	0	43
Euphorbia	Euphorbia segetalis L.	train	40	10	6	32	0	0	4	92
Filipendula	Filipendula vulgaris Moench	test	33	3	5	13	0	0	5	59
Filipendula	Filipendula ulmaria (L.) Maxim.	train	43	27	23	22	4	0	0	119
Fraxinus	Fraxinus ornus L.	test	71	21	57	15	5	74	24	267
Fraxinus	Fraxinus angustifolia Vahl	train	45	28	48	20	27	139	48	355
Fraxinus	Fraxinus excelsior L.	train	47	55	66	65	31	69	53	386
Fritillaria	Fritillaria pyrenaica L.	test	39	1	3	16	4	0	0	63
Fritillaria	Fritillaria meleagris L.	train	73	1	1	43	7	0	0	125
Fumaria	Fumaria officinalis L.	test	45	10	4	19	4	0	0	82
Fumaria	Fumaria capreolata L.	train	47	5	10	9	0	0	0	71
Gagea	Gagea bohemica (Zauschn.) Schult. & Schult.f.	test	19	0	0	30	0	0	0	49
Gagea	Gagea granatelli (Parl.) Parl.	train	9	1	1	18	0	0	0	29
Galium	Galium aparine L.	test	18	17	24	25	10	0	9	103
Galium	Galium odoratum (L.) Scop.	train	12	10	11	20	0	0	0	53
Galium	Galium verum L.	train	23	16	6	24	2	0	4	75
Genista	Genista tinctoria L.	test	48	11	9	15	3	0	0	86
Genista	Genista hispanica L.	train	16	13	0	19	2	0	2	52
Genista	Genista pilosa L.	train	26	11	3	17	3	0	0	60
Genista	Genista sagittalis L.	train	44	1	10	31	4	0	3	93
Genista	Genista scorpius (L.) DC.	train	46	14	0	23	4	0	2	89
Gentiana	Gentiana lutea L.	test	51	6	11	49	12	0	2	131
Gentiana	Gentiana acaulis L.	train	35	1	1	19	0	0	1	57
Gentiana	Gentiana alpina Vill.	train	20	0	0	24	0	0	0	44
Gentiana	Gentiana burseri Lapeyr.	train	25	4	4	13	0	0	0	46
Gentiana	Gentiana nivalis L.	train	33	1	0	30	0	0	1	65
Gentiana	Gentiana pneumonanthe L.	train	78	2	3	42	1	0	0	126
Gentiana	Gentiana purpurea L.	train	47	4	2	27	6	3	0	89
Gentiana	Gentiana pyrenaica L.	train	28	0	0	18	0	0	0	46
Gentiana	Gentiana cruciata L.	train	31	7	1	13	0	0	0	52
Gentiana	Gentiana verna L.	train	45	1	3	50	0	0	3	102
Geranium	Geranium molle L.	test	115	15	60	33	8	7	6	244
Geranium	Geranium columbinum L.	train	39	17	16	17	5	1	2	97
Geranium	Geranium dissectum L.	train	44	10	27	12	12	1	5	111
Geranium	Geranium lucidum L.	train	12	11	7	17	12	0	1	60
Geranium	Geranium nodosum L.	train	34	12	15	18	7	0	2	88
Geranium	Geranium phaeum L.	train	45	8	10	13	8	0	3	87
Geranium	Geranium pusillum L.	train	13	5	9	11	1	0	1	40
Geranium	Geranium robertianum L.	train	117	35	47	66	21	1	1	288
Geranium	Geranium rotundifolium L.	train	32	12	40	30	2	20	1	137
Geranium	Geranium sanguineum L.	train	59	6	13	20	4	1	1	104
Geranium	Geranium sylvaticum L.	train	67	10	26	25	2	6	0	136
Geranium	Geranium pratense L.	train	30	5	10	11	3	1	2	62
Geranium	Geranium pyrenaicum Burm.f.	train	38	12	18	15	12	2	5	102
Geum	Geum reptans L.	test	8	2	2	31	7	0	0	50
Geum	Geum montanum L.	train	17	1	7	29	12	4	0	70
Geum	Geum rivale L.	train	34	8	3	9	10	0	0	64
Geum	Geum urbanum L.	train	52	12	35	21	28	4	0	152
Globularia	Globularia bisnagarica L.	test	39	6	3	67	1	2	0	118
Globularia	Globularia alypum L.	train	34	5	4	39	7	1	1	91
Globularia	Globularia repens Lam.	train	3	3	0	30	0	0	0	36
Gymnadenia	Gymnadenia conopsea (L.) R.Br.	test	65	2	1	16	0	0	0	84
Gymnadenia	Gymnadenia nigra (L.) Rchb.f.	train	62	0	2	24	0	0	2	90
Helianthemum	Helianthemum apenninum (L.) Mill.	test	59	8	4	42	0	0	2	115
Helianthemum	Helianthemum nummularium (L.) Mill.	train	73	16	10	48	0	0	2	149
Helleborus	Helleborus viridis L.	test	15	3	8	22	8	0	0	56
Helleborus	Helleborus foetidus L.	train	86	9	46	63	31	2	3	240
Heracleum	Heracleum pyrenaicum Lam.	test	9	0	9	11	1	0	0	30
Heracleum	Heracleum sphondylium L.	train	53	10	37	32	21	0	11	164
Hibiscus	Hibiscus rosa-sinensis L.	test	48	0	15	2	0	0	2	67
Hibiscus	Hibiscus syriacus L.	train	80	9	32	4	7	2	3	137
Himantoglossum	Himantoglossum robertianum (Loisel.) P.Delforge	test	143	0	10	72	0	0	0	225
Himantoglossum	Himantoglossum hircinum (L.) Spreng.	train	119	4	4	60	1	0	0	188
Hippocrepis	Hippocrepis comosa L.	test	27	6	6	18	6	0	0	63
Hippocrepis	Hippocrepis emerus (L.) Lassen	train	38	25	14	8	4	0	3	92
Hypericum	Hypericum perforatum L.	test	59	13	24	35	4	1	4	140
Hypericum	Hypericum androsaemum L.	train	26	12	7	6	27	0	1	79
Hypericum	Hypericum hirsutum L.	train	24	8	12	10	2	0	2	58
Hypericum	Hypericum richeri Vill.	train	36	14	9	17	2	0	0	78
Impatiens	Impatiens glandulifera Royle	test	50	6	16	10	4	2	1	89
Impatiens	Impatiens balfouri Hook.f.	train	82	12	15	15	10	0	3	137
Iris	Iris pseudacorus L.	test	78	2	5	25	4	0	0	114
Iris	Iris foetidissima L.	train	26	0	1	16	14	0	0	57
Iris	Iris lutescens Lam.	train	121	0	2	100	6	0	0	229
Jacobaea	Jacobaea adonidifolia (Loisel.) Mￃﾩrat	test	19	6	8	32	0	0	2	67
Jacobaea	Jacobaea maritima (L.) Pelser & Meijden	train	22	7	11	20	1	0	0	61
Jacobaea	Jacobaea erucifolia (L.) P.Gaertn., B.Mey. & Scherb.	train	30	6	11	14	0	2	3	66
Jacobaea	Jacobaea vulgaris Gaertn.	train	68	15	27	56	2	1	9	178
Juglans	Juglans regia L.	test	36	24	56	10	47	52	26	251
Juglans	Juglans nigra L.	train	0	7	23	8	8	56	29	131
Juncus	Juncus effusus L.	test	27	3	1	16	38	0	2	87
Juncus	Juncus bulbosus L.	train	0	7	0	7	4	0	0	18
Juncus	Juncus gerardi Loisel.	train	5	6	1	2	2	0	0	16
Juniperus	Juniperus sabina L.	test	1	20	9	14	11	0	4	59
Juniperus	Juniperus communis L.	train	0	22	12	21	32	1	6	94
Juniperus	Juniperus oxycedrus L.	train	2	34	30	36	95	165	19	381
Juniperus	Juniperus phoenicea L.	train	4	11	13	19	51	0	7	105
Knautia	Knautia maxima (Opiz) J.Ortmann	test	27	3	9	16	8	0	0	63
Knautia	Knautia arvensis (L.) Coult.	train	76	7	13	13	7	1	3	120
Lactuca	Lactuca alpina (L.) Benth. & Hook.f.	test	15	12	5	14	0	0	0	46
Lactuca	Lactuca plumieri (L.) Gren. & Godr.	train	32	4	8	18	0	0	1	63
Lactuca	Lactuca serriola L.	train	11	16	18	37	6	1	4	93
Lactuca	Lactuca viminea (L.) J.Presl & C.Presl	train	20	4	4	14	1	1	4	48
Lactuca	Lactuca muralis (L.) Gaertn.	train	13	15	9	27	3	0	2	69
Lactuca	Lactuca perennis L.	train	40	7	7	46	2	0	0	102
Lamium	Lamium purpureum L.	test	103	9	34	44	0	40	9	239
Lamium	Lamium album L.	train	75	6	21	26	0	1	4	133
Lamium	Lamium galeobdolon (L.) L.	train	56	17	17	13	0	0	2	105
Lamium	Lamium maculatum (L.) L.	train	92	15	22	26	0	4	7	166
Lamium	Lamium amplexicaule L.	train	37	3	0	22	2	0	0	64
Lathyrus	Lathyrus sylvestris L.	test	27	8	13	5	3	0	0	56
Lathyrus	Lathyrus cicera L.	train	47	20	10	6	2	7	3	95
Lathyrus	Lathyrus latifolius L.	train	65	19	25	6	7	2	4	128
Lathyrus	Lathyrus pratensis L.	train	31	12	5	8	8	0	0	64
Lilium	Lilium martagon L.	test	89	8	19	37	7	0	0	160
Lilium	Lilium pyrenaicum Gouan	train	31	3	2	14	1	0	0	51
Limonium	Limonium vulgare Mill.	test	11	9	2	26	0	0	0	48
Limonium	Limonium narbonense Mill.	train	26	3	5	12	0	6	1	53
Linaria	Linaria vulgaris Mill.	test	75	8	8	23	14	0	0	128
Linaria	Linaria alpina (L.) Mill.	train	47	8	1	46	1	0	0	103
Linaria	Linaria repens (L.) Mill.	train	70	49	6	28	3	0	0	156
Linaria	Linaria supina (L.) Chaz.	train	29	6	1	29	2	0	0	67
Linum	Linum campanulatum L.	test	25	1	0	33	1	0	0	60
Linum	Linum narbonense L.	train	38	1	0	8	0	0	2	49
Linum	Linum usitatissimum L.	train	39	6	1	6	4	0	4	60
Linum	Linum suffruticosum L.	train	43	5	2	19	0	0	0	69
Lonicera	Lonicera implexa Aiton	test	23	5	13	1	15	0	0	57
Lonicera	Lonicera alpigena L.	train	8	12	8	3	15	0	1	47
Lonicera	Lonicera etrusca Santi	train	48	8	8	13	5	0	0	82
Lonicera	Lonicera periclymenum L.	train	53	9	13	6	9	0	1	91
Lonicera	Lonicera xylosteum L.	train	26	26	48	4	37	0	4	145
Lotus	Lotus maritimus L.	test	34	7	15	12	8	0	1	77
Lotus	Lotus corniculatus L.	train	90	33	13	52	9	2	0	199
Lotus	Lotus edulis L.	train	10	12	4	3	14	0	0	43
Lychnis	Lychnis coronaria (L.) Desr.	test	41	4	8	11	0	0	1	65
Lychnis	Lychnis flos-cuculi L.	train	64	9	3	24	4	0	2	106
Lysimachia	Lysimachia arvensis (L.) U.Manns & Anderb.	test	66	20	9	43	19	0	1	158
Lysimachia	Lysimachia nemorum L.	train	26	12	5	11	0	0	1	55
Lysimachia	Lysimachia vulgaris L.	train	42	28	17	16	17	0	1	121
Malus	Malus sylvestris Mill.	test	11	5	6	8	5	53	7	95
Malus	Malus domestica Borkh.	train	11	4	42	7	43	1	20	128
Malva	Malva moschata L.	test	104	13	21	27	3	2	1	171
Malva	Malva setigera Spenn.	train	35	9	12	10	1	0	2	69
Malva	Malva arborea (L.) Webb & Berthel.	train	45	8	4	18	9	3	3	90
Malva	Malva neglecta Wallr.	train	16	8	4	13	5	1	0	47
Malva	Malva sylvestris L.	train	225	19	73	33	5	6	3	364
Matthiola	Matthiola incana (L.) R.Br.	test	9	1	1	21	6	0	0	38
Matthiola	Matthiola sinuata (L.) R.Br.	train	21	8	0	25	4	0	0	58
Medicago	Medicago arborea L.	test	13	6	2	11	14	2	1	49
Medicago	Medicago lupulina L.	train	13	6	8	17	3	2	0	49
Medicago	Medicago sativa L.	train	56	16	19	10	6	0	7	114
Mentha	Mentha arvensis L.	test	16	6	9	9	1	0	1	42
Mentha	Mentha aquatica L.	train	32	12	18	24	1	2	1	90
Mentha	Mentha spicata L.	train	23	3	14	3	0	0	1	44
Mentha	Mentha suaveolens Ehrh.	train	33	15	21	22	0	0	5	96
Mentha	Mentha longifolia (L.) Huds.	train	24	15	17	25	0	3	0	84
Mercurialis	Mercurialis perennis L.	test	11	19	16	23	5	0	3	77
Mercurialis	Mercurialis annua L.	train	17	18	19	37	8	1	0	100
Morus	Morus kagayamae Koidz.	test	0	0	5	0	0	7	0	12
Morus	Morus alba L.	train	8	6	105	113	41	89	28	390
Muscari	Muscari comosum (L.) Mill.	test	103	0	4	41	4	0	0	152
Muscari	Muscari neglectum Guss. ex Ten.	train	102	2	4	37	0	0	0	145
Myosotis	Myosotis arvensis Hill	test	43	10	7	17	1	1	3	82
Myosotis	Myosotis alpestris F.W.Schmidt	train	61	0	11	15	2	0	3	92
Myosotis	Myosotis scorpioides L.	train	39	9	7	10	1	0	8	74
Narcissus	Narcissus pseudonarcissus L.	test	48	0	2	37	4	0	1	92
Narcissus	Narcissus assoanus Dufour	train	121	0	0	34	1	0	0	156
Narcissus	Narcissus dubius Gouan	train	73	1	0	48	1	0	0	123
Narcissus	Narcissus tazetta L.	train	38	1	2	13	0	0	0	54
Neottia	Neottia ovata (L.) Bluff & Fingerh.	test	32	25	5	31	1	0	5	99
Neottia	Neottia nidus-avis (L.) Rich.	train	40	0	0	35	7	0	0	82
Odontites	Odontites luteus (L.) Clairv.	test	31	48	0	54	0	0	1	134
Odontites	Odontites vernus (Bellardi) Dumort.	train	36	15	4	12	1	0	2	70
Oenothera	Oenothera biennis L.	test	30	6	7	13	6	0	0	62
Oenothera	Oenothera glazioviana Micheli	train	40	7	12	8	6	2	3	78
Ononis	Ononis reclinata L.	test	26	7	5	5	0	0	1	44
Ononis	Ononis minutissima L.	train	17	10	2	18	0	0	0	47
Ononis	Ononis spinosa L.	train	58	20	10	17	2	0	3	110
Ononis	Ononis natrix L.	train	38	4	1	12	2	0	0	57
Ophrys	Ophrys passionis Sennen	test	67	0	0	14	0	0	0	81
Ophrys	Ophrys apifera Huds.	train	173	1	2	37	1	0	0	214
Ophrys	Ophrys bertolonii Moretti	train	49	0	1	4	0	0	0	54
Ophrys	Ophrys speculum Link	train	44	1	0	8	0	0	0	53
Ophrys	Ophrys fuciflora (F.W.Schmidt) Moench	train	37	0	0	5	0	0	0	42
Ophrys	Ophrys insectifera L.	train	60	1	1	11	0	0	2	75
Ophrys	Ophrys lutea Cav.	train	101	0	1	31	0	0	0	133
Ophrys	Ophrys aranifera Huds.	train	111	0	0	40	0	0	0	151
Ophrys	Ophrys arachnitiformis Gren. & M.Philippe	train	52	0	0	12	0	0	0	64
Ophrys	Ophrys lupercalis Devillers & Devillers-Tersch.	train	33	0	1	11	0	0	0	45
Ophrys	Ophrys scolopax Cav.	train	129	1	1	25	0	0	0	156
Ophrys	Ophrys virescens Philippe	train	66	1	0	9	1	0	0	77
Orchis	Orchis purpurea Huds.	test	170	2	9	80	0	0	1	262
Orchis	Orchis anthropophora (L.) All.	train	86	2	3	28	0	0	0	119
Orchis	Orchis mascula (L.) L.	train	122	3	5	119	0	0	0	249
Orchis	Orchis provincialis Balb. ex DC.	train	29	0	3	20	0	0	0	52
Orchis	Orchis simia Lam.	train	71	0	5	15	0	0	1	92
Orobanche	Orobanche gracilis Sm.	test	52	0	0	13	0	0	1	66
Orobanche	Orobanche amethystea Thuill.	train	38	0	0	27	3	0	0	68
Orobanche	Orobanche caryophyllacea Sm.	train	49	0	0	8	0	0	0	57
Orobanche	Orobanche hederae Vaucher ex Duby	train	31	0	0	13	1	0	0	45
Orobanche	Orobanche minor Sm.	train	34	0	0	13	0	0	3	50
Orobanche	Orobanche rapum-genistae Thuill.	train	24	2	0	10	10	0	0	46
Oxalis	Oxalis corniculata L.	test	28	19	23	74	3	3	1	151
Oxalis	Oxalis articulata Savigny	train	25	12	5	15	3	2	0	62
Papaver	Papaver alpinum L.	test	12	0	1	41	2	0	0	56
Papaver	Papaver rhoeas L.	train	165	9	13	48	19	2	4	260
Papaver	Papaver somniferum L.	train	29	4	6	6	17	0	1	63
Parthenocissus	Parthenocissus tricuspidata (Siebold & Zucc.) Planch.	test	2	9	39	3	8	13	4	78
Parthenocissus	Parthenocissus quinquefolia (L.) Planch.	train	1	12	58	6	3	6	6	92
Phillyrea	Phillyrea media L.	test	1	7	28	0	1	0	7	44
Phillyrea	Phillyrea angustifolia L.	train	10	35	32	7	16	367	2	469
Phyteuma	Phyteuma spicatum L.	test	43	5	22	19	6	0	3	98
Phyteuma	Phyteuma hemisphaericum L.	train	27	1	4	28	0	0	2	62
Pilosella	Pilosella lactucella (Wallr.) P.D.Sell & C.West	test	14	6	5	13	0	0	0	38
Pilosella	Pilosella aurantiaca (L.) F.W.Schultz & Sch.Bip.	train	50	2	6	16	8	0	4	86
Pilosella	Pilosella officinarum F.W.Schultz & Sch.Bip.	train	26	5	7	39	3	1	0	81
Pinus	Pinus cembra L.	test	1	4	20	31	13	0	34	103
Pinus	Pinus mugo Turra	train	8	23	10	25	31	0	5	102
Pinus	Pinus nigra Arnold	train	2	14	19	35	17	0	66	153
Pinus	Pinus pinaster Aiton	train	0	3	4	29	21	0	44	101
Pinus	Pinus pinea L.	train	2	5	2	14	11	0	52	86
Pinus	Pinus sylvestris L.	train	5	22	19	32	27	0	26	131
Pinus	Pinus halepensis Mill.	train	13	5	10	32	23	0	63	146
Pinus	Pinus brutia Ten.	train	0	5	8	12	16	0	17	58
Pistacia	Pistacia lentiscus L.	test	33	51	130	12	47	158	44	475
Pistacia	Pistacia terebinthus L.	train	29	28	62	11	28	73	8	239
Pittosporum	Pittosporum tenuifolium Gaertn.	test	0	1	0	1	1	104	0	107
Pittosporum	Pittosporum tobira (Thunb.) W.T.Aiton	train	76	52	129	8	95	129	6	495
Plantago	Plantago lagopus L.	test	10	3	3	19	2	3	0	40
Plantago	Plantago coronopus L.	train	17	1	5	80	0	4	0	107
Plantago	Plantago lanceolata L.	train	68	4	44	85	13	20	3	237
Plantago	Plantago major L.	train	6	1	12	62	5	1	0	87
Plantago	Plantago maritima L.	train	6	0	1	41	0	0	0	48
Plantago	Plantago media L.	train	35	0	9	37	1	1	0	83
Platanthera	Platanthera chlorantha (Custer) Rchb.	test	56	2	2	32	0	0	1	93
Platanthera	Platanthera bifolia (L.) Rich.	train	44	0	3	8	0	0	1	56
Platanus	Platanus x hispanica Mill. ex Mￃﾼnchh.	test	27	30	99	33	57	123	158	527
Platanus	Platanus orientalis L.	train	9	5	57	21	10	1	40	143
Polygonatum	Polygonatum odoratum (Mill.) Druce	test	26	10	7	16	4	0	4	67
Polygonatum	Polygonatum multiflorum (L.) All.	train	9	20	5	10	11	0	1	56
Populus	Populus trichocarpa Torr. & A.Gray ex Hook.	test	0	1	6	1	0	21	3	32
Populus	Populus alba L.	train	12	17	52	12	9	199	56	357
Populus	Populus nigra L.	train	17	24	54	34	15	224	33	401
Populus	Populus tremula L.	train	2	11	21	10	3	101	13	161
Potentilla	Potentilla indica (Andrews) F.T.Wolf	test	21	9	74	26	48	0	1	179
Potentilla	Potentilla tabernaemontani Asch.	train	24	5	7	33	0	1	0	70
Potentilla	Potentilla recta L.	train	29	9	11	23	1	1	1	75
Potentilla	Potentilla reptans L.	train	27	13	12	21	0	0	0	73
Potentilla	Potentilla sterilis (L.) Garcke	train	26	4	11	18	0	0	0	59
Potentilla	Potentilla erecta (L.) Rￃﾤusch.	train	34	8	8	25	0	0	0	75
Primula	Primula vulgaris Huds.	test	74	1	13	49	0	4	0	141
Primula	Primula elatior (L.) Hill	train	31	0	8	35	3	0	1	78
Primula	Primula veris L.	train	84	2	22	49	0	4	0	161
Prunella	Prunella grandiflora (L.) Schￃﾶller	test	22	0	9	15	0	0	1	47
Prunella	Prunella hastifolia Brot.	train	18	1	9	10	0	0	3	41
Prunella	Prunella laciniata (L.) L.	train	47	8	4	13	2	0	1	75
Prunella	Prunella vulgaris L.	train	70	5	15	28	3	0	6	127
Prunus	Prunus serotina Ehrh.	test	2	12	1	5	4	2	2	28
Prunus	Prunus armeniaca L.	train	28	0	17	0	7	10	18	80
Prunus	Prunus avium (L.) L.	train	53	21	60	19	18	70	47	288
Prunus	Prunus cerasifera Ehrh.	train	29	18	18	5	4	1	22	97
Prunus	Prunus dulcis (Mill.) D.A.Webb	train	113	16	39	18	67	102	51	406
Prunus	Prunus laurocerasus L.	train	61	12	77	14	18	117	14	313
Prunus	Prunus mahaleb L.	train	46	18	15	2	13	59	8	161
Prunus	Prunus padus L.	train	38	22	27	8	14	40	12	161
Prunus	Prunus spinosa L.	train	87	33	32	24	63	47	22	308
Prunus	Prunus serrulata Lindl.	train	23	7	16	8	4	29	7	94
Quercus	Quercus suber L.	test	4	17	31	18	7	11	74	162
Quercus	Quercus cerris L.	train	0	7	27	10	19	85	21	169
Quercus	Quercus coccifera L.	train	25	30	62	22	98	85	9	331
Quercus	Quercus ilex L.	train	106	80	166	49	51	248	159	859
Quercus	Quercus petraea Liebl.	train	3	13	39	8	5	77	17	162
Quercus	Quercus rubra L.	train	0	8	43	3	12	50	40	156
Quercus	Quercus pubescens Willd.	train	25	31	97	31	30	109	38	361
Quercus	Quercus robur L.	train	33	38	76	25	43	35	59	309
Quercus	Quercus palustris Mￃﾼnchh.	train	0	2	6	0	2	33	2	45
Ranunculus	Ranunculus repens L.	test	25	5	16	20	2	0	0	68
Ranunculus	Ranunculus aconitifolius L.	train	20	13	11	23	0	0	1	68
Ranunculus	Ranunculus acris L.	train	17	6	12	8	4	0	2	49
Ranunculus	Ranunculus bulbosus L.	train	55	6	21	15	3	4	5	109
Ranunculus	Ranunculus gramineus L.	train	20	1	0	28	2	0	0	51
Ranunculus	Ranunculus paludosus Poir.	train	18	1	0	16	3	0	0	38
Ranunculus	Ranunculus parviflorus L.	train	4	2	5	3	6	0	0	20
Ranunculus	Ranunculus peltatus Schrank	train	22	17	3	31	3	0	0	76
Ranunculus	Ranunculus platanifolius L.	train	11	4	8	4	1	0	1	29
Ranunculus	Ranunculus trichophyllus Chaix	train	18	18	0	27	1	0	0	64
Ranunculus	Ranunculus flammula L.	train	27	12	9	34	2	0	4	88
Ranunculus	Ranunculus sceleratus L.	train	6	15	1	10	5	0	0	37
Reseda	Reseda lutea L.	test	33	9	7	32	9	13	5	108
Reseda	Reseda phyteuma L.	train	34	10	0	33	15	0	0	92
Reseda	Reseda luteola L.	train	24	5	7	18	1	0	4	59
Rhamnus	Rhamnus pumila Turra	test	2	15	4	28	6	0	0	55
Rhamnus	Rhamnus alaternus L.	train	22	38	25	5	36	114	1	241
Rhamnus	Rhamnus cathartica L.	train	11	22	15	4	4	52	4	112
Rhamnus	Rhamnus alpina L.	train	10	25	21	18	6	0	3	83
Rhinanthus	Rhinanthus alectorolophus (Scop.) Pollich	test	32	6	5	14	2	0	0	59
Rhinanthus	Rhinanthus minor L.	train	23	2	0	5	2	0	3	35
Rhus	Rhus coriaria L.	test	5	9	17	16	17	152	5	221
Rhus	Rhus typhina L.	train	16	7	25	4	17	64	12	145
Rosa	Rosa spinosissima L.	test	21	13	9	9	10	0	6	68
Rosa	Rosa agrestis Savi	train	15	3	11	4	7	0	3	43
Rosa	Rosa canina L.	train	100	20	24	16	36	2	12	210
Rosa	Rosa pendulina L.	train	48	12	15	17	16	0	5	113
Rubus	Rubus pedatifolius Genￃﾩv.	test	0	24	29	1	1	0	8	63
Rubus	Rubus fruticosus L.	train	25	5	12	2	12	0	4	60
Rubus	Rubus idaeus L.	train	7	21	54	10	34	3	13	142
Rubus	Rubus ulmifolius Schott	train	23	16	30	1	7	2	10	89
Rumex	Rumex acetosella L.	test	9	12	9	23	6	0	1	60
Rumex	Rumex crispus L.	train	7	9	15	20	10	4	3	68
Rumex	Rumex obtusifolius L.	train	5	5	7	24	13	0	1	55
Salix	Salix caprea L.	test	111	25	24	9	22	27	25	243
Salix	Salix alba L.	train	10	19	31	140	6	7	31	244
Salix	Salix babylonica L.	train	31	12	11	13	0	0	27	94
Salix	Salix cinerea L.	train	7	5	2	5	1	26	5	51
Salix	Salix fragilis L.	train	3	1	8	2	0	51	2	67
Salix	Salix herbacea L.	train	3	5	0	23	0	0	0	31
Salvia	Salvia pratensis L.	test	64	0	17	27	4	1	4	117
Salvia	Salvia verbenaca L.	train	28	0	8	19	0	0	2	57
Salvia	Salvia officinalis L.	train	27	4	26	7	0	4	4	72
Sambucus	Sambucus nigra L.	test	79	24	75	20	27	19	32	276
Sambucus	Sambucus ebulus L.	train	43	15	15	30	14	3	7	127
Sambucus	Sambucus racemosa L.	train	30	23	18	8	28	2	11	120
Saponaria	Saponaria officinalis L.	test	73	15	17	33	3	0	1	142
Saponaria	Saponaria ocymoides L.	train	73	7	5	41	0	0	0	126
Saxifraga	Saxifraga moschata Wulfen	test	6	1	0	22	0	0	0	29
Saxifraga	Saxifraga aizoides L.	train	30	4	4	36	1	0	1	76
Saxifraga	Saxifraga media Gouan	train	0	0	0	8	0	0	0	8
Saxifraga	Saxifraga tridactylites L.	train	17	25	7	33	1	1	0	84
Saxifraga	Saxifraga granulata L.	train	39	14	6	23	3	0	0	85
Saxifraga	Saxifraga paniculata Mill.	train	31	3	4	89	0	0	0	127
Scabiosa	Scabiosa atropurpurea L.	test	40	3	6	8	31	4	0	92
Scabiosa	Scabiosa columbaria L.	train	55	6	14	12	11	0	1	99
Scrophularia	Scrophularia nodosa L.	test	15	14	10	6	13	0	4	62
Scrophularia	Scrophularia auriculata L.	train	22	16	12	10	5	0	8	73
Sedum	Sedum acre L.	test	20	1	1	44	1	0	1	68
Sedum	Sedum album L.	train	23	8	0	50	1	0	3	85
Sedum	Sedum sediforme (Jacq.) Pau	train	44	9	13	52	14	0	6	138
Sedum	Sedum rupestre L.	train	28	4	4	41	0	0	5	82
Sedum	Sedum dasyphyllum L.	train	23	6	3	48	0	0	0	80
Sempervivum	Sempervivum arachnoideum L.	test	17	1	0	55	1	0	2	76
Sempervivum	Sempervivum montanum L.	train	15	0	0	32	0	0	2	49
Sempervivum	Sempervivum tectorum L.	train	20	0	1	37	1	0	2	61
Senecio	Senecio doronicum (L.) L.	test	38	5	17	30	0	0	1	91
Senecio	Senecio inaequidens DC.	train	60	17	7	47	14	0	2	147
Senecio	Senecio vulgaris L.	train	28	34	0	77	9	1	2	151
Senecio	Senecio ovatus (P.Gaertn., B.Mey. & Scherb.) Willd.	train	29	11	12	18	0	0	1	71
Serapias	Serapias lingua L.	test	45	0	0	19	0	0	0	64
Serapias	Serapias vomeracea (Burm.f.) Briq.	train	69	0	1	18	0	0	1	89
Silene	Silene conica L.	test	24	2	2	5	1	0	0	34
Silene	Silene baccifera (L.) Roth	train	16	10	9	6	17	0	0	58
Silene	Silene gallica L.	train	52	4	3	7	1	0	0	67
Silene	Silene acaulis (L.) Jacq.	train	26	1	0	51	0	0	0	78
Silene	Silene dioica (L.) Clairv.	train	84	11	14	16	0	0	2	127
Silene	Silene latifolia Poir.	train	182	11	52	15	13	9	11	293
Silene	Silene nutans L.	train	52	7	1	14	11	0	1	86
Silene	Silene vulgaris (Moench) Garcke	train	94	18	12	28	6	0	2	160
Silene	Silene italica (L.) Pers.	train	15	1	0	10	0	0	2	28
Silene	Silene uniflora Roth	train	15	1	1	24	2	0	1	44
Sisymbrium	Sisymbrium officinale (L.) Scop.	test	14	12	10	26	6	5	4	77
Sisymbrium	Sisymbrium irio L.	train	10	12	4	20	9	5	0	60
Solanum	Solanum dulcamara L.	test	70	22	25	18	56	2	1	194
Solanum	Solanum nigrum L.	train	45	17	31	38	34	2	4	171
Sonchus	Sonchus asper (L.) Hill	test	34	19	18	52	9	2	7	141
Sonchus	Sonchus tenerrimus L.	train	12	19	4	36	2	4	1	78
Sorbus	Sorbus aucuparia L.	test	10	21	45	22	39	9	22	168
Sorbus	Sorbus domestica L.	train	10	26	32	12	35	41	17	173
Sorbus	Sorbus torminalis (L.) Crantz	train	17	9	47	9	22	39	16	159
Sorbus	Sorbus intermedia (Ehrh.) Pers.	train	3	0	22	2	3	17	4	51
Sorbus	Sorbus aria (L.) Crantz	train	17	21	39	19	15	41	25	177
Spergula	Spergula media (L.) Bartl. & H.L.Wendl.	test	17	3	1	10	9	0	0	40
Spergula	Spergula arvensis L.	train	18	9	2	18	2	0	1	50
Stachys	Stachys sylvatica L.	test	46	7	8	14	4	0	5	84
Stachys	Stachys recta L.	train	35	3	4	11	2	0	2	57
Stellaria	Stellaria media (L.) Vill.	test	33	29	10	67	0	0	1	140
Stellaria	Stellaria holostea L.	train	82	20	10	37	1	1	3	154
Symphytum	Symphytum tuberosum L.	test	36	11	9	18	0	0	3	77
Symphytum	Symphytum officinale L.	train	77	15	24	31	8	1	8	164
Taraxacum	Taraxacum campylodes G.E.Haglund	test	13	0	0	4	1	1	0	19
Taraxacum	Taraxacum officinale F.H.Wigg.	train	32	0	7	183	14	0	0	236
Teucrium	Teucrium fruticans L.	test	40	6	25	2	0	0	4	77
Teucrium	Teucrium montanum L.	train	32	7	4	36	0	0	0	79
Teucrium	Teucrium chamaedrys L.	train	37	7	7	23	0	0	1	75
Teucrium	Teucrium flavum L.	train	11	7	17	12	4	0	0	51
Teucrium	Teucrium scorodonia L.	train	35	14	15	31	4	0	3	102
Thymus	Thymus serpyllum L.	test	24	8	1	21	0	0	0	54
Thymus	Thymus vulgaris L.	train	53	6	2	30	0	1	2	94
Tilia	Tilia platyphyllos Scop.	test	10	8	97	11	25	75	29	255
Tilia	Tilia cordata Mill.	train	8	14	36	10	9	31	22	130
Tilia	Tilia dasystyla Stev.	train	0	3	21	13	17	21	13	88
Tordylium	Tordylium maximum L.	test	14	4	16	7	14	0	1	56
Tordylium	Tordylium apulum L.	train	18	2	3	2	23	0	0	48
Tractema	Tractema verna (Huds.) Speta	test	10	0	1	4	0	0	0	15
Tractema	Tractema lilio-hyacinthus (L.) Speta	train	20	0	0	31	3	0	0	54
Tragopogon	Tragopogon porrifolius L.	test	68	1	1	9	11	0	0	90
Tragopogon	Tragopogon pratensis L.	train	55	6	1	20	15	1	1	99
Trifolium	Trifolium cherleri L.	test	1	2	0	1	22	0	0	26
Trifolium	Trifolium alpinum L.	train	27	5	2	23	4	1	0	62
Trifolium	Trifolium incarnatum L.	train	29	4	5	12	0	0	2	52
Trifolium	Trifolium pratense L.	train	100	6	26	28	0	4	2	166
Trifolium	Trifolium repens L.	train	37	7	24	19	0	0	1	88
Trifolium	Trifolium resupinatum L.	train	25	7	2	6	7	0	0	47
Trifolium	Trifolium scabrum L.	train	8	16	6	7	3	0	1	41
Trifolium	Trifolium stellatum L.	train	31	7	5	10	13	0	2	68
Trifolium	Trifolium subterraneum L.	train	19	25	9	12	0	0	2	67
Trifolium	Trifolium campestre Schreb.	train	20	21	2	11	0	0	0	54
Ulex	Ulex europaeus L.	test	94	18	66	51	101	0	24	354
Ulex	Ulex gallii Planch.	train	3	0	0	9	0	0	0	12
Vaccinium	Vaccinium myrtillus L.	test	10	16	4	18	23	0	1	72
Vaccinium	Vaccinium vitis-idaea L.	train	24	7	2	12	6	0	0	51
Valeriana	Valeriana officinalis L.	test	59	19	26	21	10	0	4	139
Valeriana	Valeriana celtica L.	train	7	1	0	9	1	0	0	18
Verbascum	Verbascum sinuatum L.	test	34	7	14	32	1	0	4	92
Verbascum	Verbascum blattaria L.	train	51	3	26	20	9	26	9	144
Verbascum	Verbascum boerhavii L.	train	24	2	9	14	1	2	0	52
Verbascum	Verbascum lychnitis L.	train	46	8	19	44	0	0	8	125
Verbascum	Verbascum pulverulentum Vill.	train	36	4	17	24	1	0	6	88
Verbascum	Verbascum thapsus L.	train	111	5	95	80	3	0	9	303
Verbascum	Verbascum nigrum L.	train	72	2	21	26	2	0	7	130
Veronica	Veronica beccabunga L.	test	12	21	6	21	0	3	3	66
Veronica	Veronica anagallis-aquatica L.	train	16	17	4	15	0	0	1	53
Veronica	Veronica arvensis L.	train	12	23	3	7	1	0	4	50
Veronica	Veronica cymbalaria Bodard	train	10	17	9	32	3	2	5	78
Veronica	Veronica officinalis L.	train	18	15	9	18	3	0	1	64
Veronica	Veronica persica Poir.	train	129	35	19	69	9	3	2	266
Veronica	Veronica hederifolia L.	train	14	30	8	22	4	0	2	80
Veronica	Veronica serpyllifolia L.	train	26	21	3	21	2	0	1	74
Veronica	Veronica chamaedrys L.	train	81	19	36	28	0	1	7	172
Viburnum	Viburnum lantana L.	test	51	32	48	16	31	34	7	219
Viburnum	Viburnum opulus L.	train	42	46	42	13	32	69	13	257
Viburnum	Viburnum tinus L.	train	123	39	193	16	99	246	52	768
Viburnum	Viburnum rhytidophyllum Hemsl. ex F.B.Forbes & Hemsl.	train	17	3	61	4	29	24	15	153
Vicia	Vicia pannonica Crantz	test	23	15	8	2	6	0	0	54
Vicia	Vicia hirsuta (L.) Gray	train	11	15	4	5	14	0	0	49
Vicia	Vicia hybrida L.	train	25	10	15	2	12	0	1	65
Vicia	Vicia sepium L.	train	19	23	9	6	3	0	0	60
Vicia	Vicia cracca L.	train	51	19	21	19	5	0	0	115
Vicia	Vicia sativa L.	train	47	30	25	11	9	3	1	126
Vinca	Vinca minor L.	test	94	18	20	17	0	0	1	150
Vinca	Vinca major L.	train	62	6	16	9	0	1	0	94
Vincetoxicum	Vincetoxicum nigrum (L.) Moench	test	22	9	0	3	2	0	1	37
Vincetoxicum	Vincetoxicum hirundinaria Medik.	train	26	17	11	21	14	0	0	89
Viola	Viola lutea Huds.	test	25	6	4	16	0	0	2	53
Viola	Viola biflora L.	train	30	3	3	32	0	0	0	68
Viola	Viola cornuta L.	train	20	5	3	14	0	0	0	42
Viola	Viola odorata L.	train	45	2	4	35	0	1	1	88
Viola	Viola alba Besser	train	26	5	0	18	0	1	0	50
Viola	Viola arvensis Murray	train	40	7	4	16	0	0	2	69
Viola	Viola calcarata L.	train	24	0	1	24	0	0	0	49
Viola	Viola riviniana Rchb.	train	62	3	20	42	12	0	2	141
Viola	Viola tricolor L.	train	78	5	1	25	2	0	1	112

## Sheet: genus CM_run_1
Flower	Branch	Leaf	Entire	Fruit	LeafScan	Stem	test_images_total	genus	Abies	Acer	Achillea	Aconitum	Agave	Ajuga	Allium	Alnus	Althaea	Anacamptis	Anemone	Angelica	Anthyllis	Arctium	Aristolochia	Armeria	Arum	Asparagus	Asphodelus	Asplenium	Astragalus	Astrantia	Bartsia	Berberis	Betula	Blackstonia	Bupleurum	Calendula	Campanula	Cardamine	Carduus	Carex	Carlina	Centaurea	Centaurium	Centranthus	Cephalanthera	Cirsium	Cistus	Clematis	Clinopodium
0	14	3	2	4	0	8	31	Abies	0.419355	0.0322581	0	0	0	0	0	0	0	0	0	0	0	0	0	0	0	0	0	0	0	0	0	0	0	0	0	0	0	0	0	0	0	0	0	0	0	0	0	0	0
40	37	65	16	35	48	40	281	Acer	0	0.697509	0	0	0	0	0.00355872	0.0142349	0	0	0	0.00711744	0	0	0	0	0	0	0	0	0	0	0	0	0.00355872	0	0	0	0	0	0	0	0	0	0	0	0	0	0	0	0
39	7	10	11	2	0	0	69	Achillea	0	0	0.217391	0	0	0	0	0	0.0434783	0	0.0144928	0	0	0	0	0	0	0	0	0	0	0.15942	0	0	0	0	0	0	0.0144928	0	0	0	0	0.057971	0	0	0	0	0	0	0
43	2	23	36	18	0	4	126	Aconitum	0	0.047619	0	0.111111	0	0	0.015873	0	0	0	0	0	0	0	0	0	0.00793651	0.015873	0	0	0.0555556	0.031746	0	0	0	0	0	0	0	0	0	0	0	0	0	0	0	0	0	0	0
5	1	39	30	1	0	0	76	Agave	0	0	0	0	0.842105	0	0	0	0	0	0	0	0	0	0	0	0.0131579	0	0.0394737	0	0	0	0	0	0	0	0	0	0.0131579	0	0	0	0	0	0	0	0	0	0	0	0
100	9	7	64	0	0	2	182	Ajuga	0	0	0	0	0	0.626374	0	0	0	0	0	0	0	0	0	0	0	0	0	0	0	0	0.0164835	0	0	0	0	0	0	0	0	0	0	0	0	0	0	0	0	0	0.00549451
28	0	0	10	21	0	0	59	Allium	0	0	0.0338983	0	0	0	0.338983	0	0	0	0	0.0169492	0	0	0	0	0	0	0.0169492	0	0	0	0	0	0	0	0	0	0	0	0.0169492	0	0	0.0169492	0	0	0	0	0	0	0
0	9	39	4	29	74	6	161	Alnus	0	0	0	0	0	0	0	0.161491	0	0	0	0	0	0	0	0	0	0	0	0	0	0	0	0	0.0434783	0	0	0	0	0	0	0	0	0	0	0	0	0	0	0	0
22	9	13	14	3	6	1	68	Althaea	0	0.0294118	0	0	0	0	0	0	0.147059	0	0	0	0	0.0147059	0	0	0	0	0	0	0	0	0	0	0.0147059	0	0	0	0	0	0	0	0	0	0	0	0	0.0147059	0	0	0
18	1	0	2	0	0	0	21	Anacamptis	0	0	0	0	0	0	0	0	0	1	0	0	0	0	0	0	0	0	0	0	0	0	0	0	0	0	0	0	0	0	0	0	0	0	0	0	0	0	0	0	0
97	9	13	41	2	2	0	164	Anemone	0	0.00609756	0	0	0	0	0.00609756	0	0	0	0.463415	0	0	0	0	0	0.00609756	0	0	0	0	0	0	0	0	0	0	0	0.00609756	0.0365854	0	0	0	0	0.00609756	0	0	0	0	0	0
56	19	19	36	15	0	11	156	Angelica	0	0.00641026	0.025641	0	0	0	0.025641	0	0	0	0	0.269231	0	0	0	0	0.00641026	0	0	0.00641026	0	0.0192308	0	0	0	0	0	0	0	0	0	0	0	0	0	0	0	0.0192308	0	0	0
13	8	0	21	2	0	2	46	Anthyllis	0	0	0	0	0	0	0	0	0	0	0	0	0	0	0	0	0	0	0	0	0	0	0	0	0	0	0	0	0	0	0	0	0	0	0	0	0	0	0	0	0
22	5	10	9	3	0	1	50	Arctium	0	0	0	0	0	0	0	0	0	0	0	0	0	0.88	0	0	0	0	0	0	0	0	0	0	0	0	0	0	0	0	0	0	0	0.02	0	0	0	0	0	0	0
37	15	45	26	20	2	4	149	Aristolochia	0	0.0201342	0	0	0	0	0.0134228	0	0	0	0	0	0	0.0604027	0.557047	0	0.033557	0	0	0.00671141	0.00671141	0	0	0	0	0	0	0	0	0	0	0	0	0.0134228	0	0	0	0	0	0.00671141	0
36	2	2	41	1	0	0	82	Armeria	0	0	0	0	0	0	0.0487805	0	0	0.0121951	0	0	0	0	0	0.609756	0	0	0	0	0	0	0	0	0	0	0	0	0	0	0.0121951	0	0	0.0121951	0	0	0	0	0	0	0
33	2	66	34	34	5	1	175	Arum	0	0.00571429	0	0	0	0	0	0	0	0	0	0	0.00571429	0	0	0	0.765714	0	0	0	0	0	0	0	0	0	0	0	0	0	0.00571429	0	0.0114286	0	0	0	0	0	0	0	0
12	37	5	19	24	0	0	97	Asparagus	0	0	0	0	0	0	0	0	0	0	0	0.0103093	0	0	0	0	0	0.0927835	0	0	0.0103093	0	0	0	0	0	0	0	0.0103093	0	0	0.0103093	0	0	0	0	0	0	0	0.0206186	0
17	2	2	19	11	0	0	51	Asphodelus	0	0	0	0	0	0	0.0196078	0	0	0	0	0	0	0	0	0	0	0.0196078	0.764706	0	0	0	0	0	0	0	0	0	0	0	0	0	0	0	0	0	0	0	0.0196078	0	0
0	2	26	15	0	0	0	43	Asplenium	0.0232558	0	0	0.0232558	0	0	0	0	0	0	0.0465116	0	0	0	0	0	0	0	0	0.674419	0	0	0	0	0.0232558	0	0	0	0	0	0	0	0	0	0	0	0	0	0	0	0
18	3	4	40	6	1	0	72	Astragalus	0	0	0	0	0	0	0.0416667	0	0	0	0	0	0.0555556	0	0	0	0	0	0	0	0.194444	0	0	0	0	0	0	0	0.0138889	0	0	0	0	0	0	0.0138889	0	0	0	0	0
34	5	7	11	11	6	0	74	Astrantia	0	0.0405405	0	0	0	0	0	0	0	0	0	0	0	0	0	0	0	0	0	0	0	0.432432	0	0	0	0	0	0	0.027027	0.0135135	0	0	0	0.0135135	0	0	0	0	0	0.0135135	0
27	1	0	14	1	0	2	45	Bartsia	0	0	0	0	0	0.0444444	0	0	0	0	0	0	0	0	0	0	0	0	0	0	0	0	0	0	0	0	0	0	0.0222222	0	0	0	0	0.0222222	0	0	0	0	0	0	0.0222222
33	0	29	4	4	0	21	91	Berberis	0	0.032967	0	0	0	0	0	0.0549451	0	0	0	0.032967	0	0	0	0	0	0	0	0	0	0	0	0.043956	0.043956	0	0	0	0	0	0	0	0.010989	0	0	0	0	0	0	0	0
1	0	12	8	0	28	8	57	Betula	0	0.0175439	0	0	0	0	0	0.0701754	0	0	0	0	0	0	0	0	0	0	0	0	0	0	0	0	0.736842	0	0	0	0	0	0	0	0	0	0	0	0	0	0	0	0
15	4	0	3	0	0	5	27	Blackstonia	0	0.037037	0	0	0	0	0.0740741	0	0	0	0	0	0	0	0	0	0	0	0	0	0	0	0	0	0	0.37037	0	0	0	0	0	0	0	0	0	0	0	0	0	0	0
23	12	16	20	17	4	3	95	Bupleurum	0	0.0421053	0.0315789	0	0	0	0.0105263	0	0	0	0	0.0526316	0	0	0	0	0	0.0105263	0.0105263	0	0	0	0	0.0210526	0	0.0105263	0.0526316	0	0	0	0	0	0	0	0	0.0421053	0	0	0	0	0
44	10	5	34	7	2	0	102	Calendula	0	0	0	0	0	0	0	0	0	0	0	0	0	0	0	0	0	0	0	0	0.00980392	0	0	0	0	0	0	0.303922	0	0	0	0	0	0.0588235	0	0	0	0.00980392	0.0196078	0	0
51	9	5	15	0	0	1	81	Campanula	0	0	0	0	0	0	0	0	0	0	0	0	0	0	0	0	0	0	0	0	0	0	0	0	0	0	0	0	0.802469	0	0	0	0	0.0246914	0.0123457	0	0	0.0123457	0	0	0
77	9	9	22	3	3	2	125	Cardamine	0	0	0.032	0	0	0	0	0	0	0	0	0	0	0	0	0	0	0	0	0	0	0	0	0	0.008	0	0	0	0.008	0.368	0	0	0	0	0	0	0.008	0	0	0	0
52	2	7	29	3	0	5	98	Carduus	0	0	0	0	0	0	0	0	0	0	0	0	0	0.0102041	0	0	0	0	0	0	0	0	0	0	0	0	0	0	0	0	0.765306	0	0	0.0204082	0	0	0	0.183673	0	0	0
6	9	0	5	9	0	0	29	Carex	0	0	0	0	0.0344828	0	0	0	0	0	0	0	0	0	0	0	0.0344828	0	0.0344828	0	0	0	0	0	0.0344828	0	0	0	0	0	0	0.517241	0	0.0344828	0	0.0344828	0	0	0	0	0
40	1	14	13	13	0	1	82	Carlina	0	0	0	0	0	0	0	0	0	0	0	0	0	0	0	0	0	0	0	0	0	0	0	0	0	0	0	0	0	0	0.121951	0	0.231707	0.170732	0	0	0	0.280488	0	0	0
92	21	18	15	0	0	2	148	Centaurea	0	0	0	0	0	0	0	0	0	0.00675676	0	0	0	0	0	0	0	0	0.00675676	0	0.00675676	0	0	0	0	0	0	0.00675676	0.00675676	0	0.0135135	0	0	0.804054	0	0	0	0.0135135	0	0	0
9	2	1	11	0	0	0	23	Centaurium	0	0	0	0	0	0	0.0434783	0	0	0	0	0	0	0	0	0	0	0	0	0	0	0	0	0	0	0.173913	0	0	0	0	0	0	0	0	0.130435	0	0	0	0	0	0
186	24	37	66	9	2	1	325	Centranthus	0	0	0	0	0	0	0.0184615	0.00615385	0	0.04	0.00307692	0.00307692	0.0123077	0.00307692	0	0	0.00307692	0.00307692	0	0	0	0	0	0	0	0.00615385	0	0.00307692	0	0	0	0	0	0.00307692	0	0.289231	0	0.00307692	0	0	0
60	0	1	14	0	0	0	75	Cephalanthera	0	0	0	0	0	0	0	0	0	0.0666667	0	0	0	0	0	0	0	0	0	0	0	0	0	0	0	0	0	0	0.453333	0	0	0	0	0	0	0	0.0266667	0	0	0	0
54	20	14	31	3	0	14	136	Cirsium	0	0	0	0	0	0	0	0	0	0.00735294	0	0	0	0	0	0	0	0.0147059	0.00735294	0	0	0	0	0	0	0	0	0	0	0	0.529412	0	0	0.0147059	0	0	0	0.279412	0	0	0.00735294
27	10	11	10	7	0	0	65	Cistus	0	0	0	0.0153846	0	0.0153846	0	0.0307692	0	0	0	0	0	0	0	0	0	0	0	0	0	0	0	0	0	0	0	0	0	0	0	0	0	0.0307692	0	0	0	0	0.476923	0	0
75	22	36	21	64	12	12	242	Clematis	0	0.0785124	0	0	0	0	0.00413223	0.00413223	0	0	0.0165289	0	0	0.00413223	0.00826446	0	0.00413223	0	0	0	0.00413223	0	0	0.00413223	0	0	0	0	0	0.00826446	0.00413223	0	0	0.0826446	0	0	0	0.0454545	0.00413223	0.309917	0.00413223
59	24	10	16	0	0	3	112	Clinopodium	0	0	0	0	0	0	0	0	0	0	0	0	0	0	0	0	0	0	0	0	0	0	0	0	0	0	0	0	0.0357143	0	0	0	0	0	0	0.00892857	0	0	0	0	0.133929
49	9	22	8	8	0	0	96	Convolvulus	0	0.09375	0	0	0	0	0	0	0	0	0.0104167	0	0	0	0.0208333	0	0	0	0	0	0	0	0	0	0	0	0	0	0.0416667	0	0	0	0	0	0	0	0	0.0208333	0	0	0
74	39	97	15	51	113	12	401	Cornus	0	0.0249377	0	0	0	0	0.0149626	0.00249377	0	0	0	0.00498753	0	0	0	0	0	0	0	0	0.00498753	0	0.00249377	0	0.00498753	0	0	0	0	0	0	0	0	0	0	0	0	0	0	0	0
24	8	8	16	1	0	1	58	Coronilla	0	0	0	0	0	0	0	0	0	0	0	0	0	0	0	0	0	0.0172414	0	0	0.0172414	0	0	0	0	0	0	0	0	0.0172414	0	0	0	0	0	0.0172414	0	0	0	0	0
23	11	16	12	32	51	12	157	Crataegus	0	0.0764331	0	0	0	0	0	0.0382166	0	0	0	0	0	0.0191083	0	0	0	0	0	0	0.00636943	0	0	0	0	0	0	0	0	0	0	0	0	0	0	0	0	0	0.0127389	0	0
19	13	5	9	13	0	0	59	Crepis	0	0	0	0	0	0	0	0	0	0	0	0	0	0	0	0	0	0	0	0	0	0	0	0	0	0	0	0	0.0169492	0	0.0169492	0	0	0.0508475	0	0	0	0.0169492	0	0	0
77	7	9	24	0	0	2	119	Cyanus	0	0	0	0	0	0	0	0	0	0	0	0	0	0	0	0	0	0	0	0	0	0	0	0	0	0	0	0.00840336	0	0	0.00840336	0	0	0.378151	0	0	0	0	0	0	0
66	15	2	26	31	0	2	142	Cytisus	0	0.00704225	0	0	0	0	0	0.00704225	0	0	0	0	0	0	0	0	0	0.00704225	0	0	0	0	0	0.00704225	0	0	0	0	0	0	0	0	0	0.00704225	0	0	0	0.00704225	0	0	0
39	2	4	25	0	0	2	72	Dactylorhiza	0	0	0	0	0	0	0	0	0	0.0694444	0	0	0	0	0	0	0	0	0	0	0	0	0	0	0	0	0	0	0	0	0	0	0	0	0	0	0	0	0	0	0
23	3	4	25	0	166	0	221	Daphne	0	0.0180995	0	0	0	0	0	0	0	0.0180995	0	0	0	0.00452489	0.0271493	0	0	0	0	0	0	0	0	0	0	0	0	0	0	0	0	0	0	0.0271493	0.0180995	0.0271493	0	0	0	0	0.00904977
86	6	2	35	2	0	0	131	Dianthus	0	0	0	0	0	0	0.00763359	0	0	0	0.00763359	0	0	0	0	0	0	0	0.00763359	0	0	0.00763359	0	0	0	0	0	0	0.0458015	0	0	0	0.00763359	0.0687023	0	0.0152672	0	0.00763359	0	0.00763359	0
39	3	7	24	3	0	0	76	Digitalis	0	0	0	0	0	0	0	0	0	0	0	0	0	0	0	0	0	0	0	0	0	0	0	0	0	0	0	0	0.0263158	0	0	0	0	0	0	0	0	0	0	0	0
113	17	36	38	21	21	0	246	Diplotaxis	0	0.00406504	0.0162602	0	0	0	0	0.00813008	0	0	0	0	0	0.00406504	0	0.00406504	0	0	0	0	0	0	0	0	0	0	0	0	0	0.0813008	0	0	0	0.0243902	0	0	0	0.00813008	0	0	0
25	6	7	16	9	0	1	64	Dorycnium	0	0	0.015625	0	0	0	0	0	0	0	0	0	0.171875	0	0	0	0	0	0	0	0.015625	0	0	0	0	0	0	0	0	0	0	0	0	0	0	0	0	0.015625	0	0	0
81	20	18	29	16	0	2	166	Epilobium	0	0	0	0	0	0	0	0	0.0180723	0	0	0	0	0	0	0	0.0120482	0	0	0	0	0	0	0	0	0	0	0	0.0180723	0	0	0	0	0.0120482	0	0	0	0	0	0	0
72	1	6	25	0	0	1	105	Epipactis	0	0	0	0	0	0	0	0	0	0.0190476	0	0	0	0	0	0	0	0	0	0	0	0	0	0	0	0	0	0	0	0	0	0	0	0	0	0	0	0	0	0	0
37	9	7	15	0	0	7	75	Erica	0.04	0.0133333	0.0266667	0	0	0	0	0	0	0	0	0	0	0	0	0	0	0	0.0133333	0	0	0.0133333	0	0	0	0	0	0	0	0	0	0	0	0	0	0	0.0133333	0.0133333	0	0	0
49	2	23	41	0	1	2	118	Erigeron	0	0	0	0	0	0	0	0	0	0	0	0	0	0	0	0.00847458	0	0	0	0	0	0	0	0	0	0	0	0.00847458	0.0169492	0	0	0	0	0.0169492	0	0	0	0	0.00847458	0	0
21	2	23	13	23	0	2	84	Erodium	0	0	0	0	0	0	0	0	0	0	0.0119048	0	0	0	0	0	0	0	0	0	0.0119048	0	0	0	0	0	0	0	0	0	0	0	0	0	0	0	0	0	0	0	0
3	0	0	12	2	0	0	17	Eryngium	0	0	0	0	0	0	0	0	0	0	0	0	0	0	0	0	0	0	0	0	0	0	0	0	0	0	0	0	0	0	0.0588235	0	0.117647	0.0588235	0	0	0	0.352941	0	0	0
19	6	28	1	13	0	2	69	Euonymus	0	0.188406	0	0	0	0	0	0.0289855	0	0	0	0	0	0	0	0	0	0	0	0	0	0	0	0	0	0	0	0	0	0	0	0	0	0	0	0	0	0	0	0	0
53	21	2	35	7	0	2	120	Euphorbia	0	0	0	0	0	0	0	0.00833333	0	0	0	0	0	0	0	0	0	0	0	0	0.00833333	0	0	0	0	0	0.0666667	0	0.00833333	0	0	0	0	0	0	0	0	0	0	0	0
33	3	5	13	0	0	5	59	Filipendula	0	0	0.0847458	0	0	0	0	0	0	0	0	0	0	0	0	0.0169492	0	0	0	0	0.0338983	0	0	0	0	0	0	0	0	0	0	0	0	0	0	0	0	0.0169492	0	0	0
47	55	66	65	31	69	53	386	Fraxinus	0	0.0906736	0	0	0.00259067	0	0.00259067	0.0259067	0	0	0	0.00259067	0	0	0	0	0	0	0	0.00259067	0.00259067	0	0	0	0	0	0	0	0	0.00259067	0	0	0	0	0	0	0	0.00518135	0	0	0
73	1	1	43	7	0	0	125	Fritillaria	0	0	0	0	0	0	0.008	0	0	0	0.08	0	0	0	0	0	0	0	0	0	0.008	0.016	0	0	0	0	0	0	0	0	0	0	0	0	0	0	0	0.008	0	0	0
45	10	4	19	4	0	0	82	Fumaria	0	0	0	0	0	0	0	0	0	0.097561	0	0	0.0243902	0	0	0	0	0	0	0	0	0	0	0	0	0	0	0	0	0.0121951	0	0	0	0	0	0.0121951	0	0	0	0	0
19	0	0	30	0	0	0	49	Gagea	0	0	0	0	0	0	0	0	0	0	0	0	0	0	0	0	0	0	0	0	0	0	0	0	0	0	0	0	0	0	0	0	0	0	0	0	0	0	0	0	0
18	17	24	25	10	0	9	103	Galium	0	0	0	0	0	0.00970874	0	0	0	0	0	0	0	0	0	0	0	0	0	0	0	0	0	0	0	0	0	0	0	0.00970874	0	0	0	0	0	0	0	0	0	0	0
46	14	0	23	4	0	2	89	Genista	0	0.011236	0	0	0	0	0	0	0	0	0	0	0	0	0	0	0	0	0	0	0	0	0	0.011236	0	0	0	0	0	0	0.011236	0	0	0	0	0	0	0	0	0	0
25	4	4	13	0	0	0	46	Gentiana	0	0	0	0	0	0	0	0	0	0	0	0	0	0	0	0	0	0	0	0	0	0.0217391	0	0	0	0	0	0	0	0	0	0	0	0	0	0	0	0.0217391	0	0	0
45	8	10	13	8	0	3	87	Geranium	0	0	0	0	0	0	0	0	0	0	0	0.0114943	0	0	0	0	0	0	0	0	0	0.0114943	0	0	0	0	0	0	0	0	0	0	0	0	0	0	0	0.0114943	0	0	0
8	2	2	31	7	0	0	50	Geum	0	0	0	0	0	0	0	0	0	0	0	0	0	0	0	0	0	0	0	0	0	0	0	0	0	0	0	0	0	0	0	0	0	0	0	0	0	0	0	0	0
3	3	0	30	0	0	0	36	Globularia	0	0	0	0	0	0	0	0	0	0	0	0	0.0277778	0	0	0	0	0	0	0	0	0	0	0	0	0	0	0	0.0277778	0	0	0	0	0.0555556	0	0	0	0	0	0	0
65	2	1	16	0	0	0	84	Gymnadenia	0	0	0	0	0	0	0	0	0	0.619048	0	0	0	0	0	0	0	0	0	0	0	0	0	0	0	0	0	0	0	0	0	0	0	0	0	0	0.0119048	0	0	0	0
59	8	4	42	0	0	2	115	Helianthemum	0	0.00869565	0	0	0	0.00869565	0	0	0.00869565	0	0.00869565	0	0	0	0	0	0	0	0	0	0	0	0	0	0	0	0	0	0.00869565	0	0	0	0	0	0	0	0	0	0.356522	0	0
86	9	46	63	31	2	3	240	Helleborus	0	0.0208333	0	0.00416667	0.00833333	0	0	0	0.00416667	0	0.0208333	0	0	0	0	0	0.00416667	0	0.00416667	0	0.00416667	0	0	0	0	0	0	0	0.00416667	0.0125	0	0	0	0.00416667	0	0	0	0	0	0	0
53	10	37	32	21	0	11	164	Heracleum	0	0.0121951	0.00609756	0	0	0	0.0182927	0	0.0182927	0	0.00609756	0.097561	0	0.00609756	0.00609756	0	0	0	0.0182927	0	0	0.0182927	0	0	0	0.00609756	0.00609756	0	0.0121951	0	0	0	0	0.00609756	0	0	0	0.0182927	0	0.00609756	0
48	0	15	2	0	0	2	67	Hibiscus	0	0.119403	0	0	0	0	0	0.0149254	0	0	0	0	0	0	0	0	0	0	0	0	0	0	0	0	0.0298507	0	0	0	0	0	0	0	0	0	0	0	0	0	0	0	0
119	4	4	60	1	0	0	188	Himantoglossum	0	0	0	0.00531915	0	0	0	0	0	0.0425532	0	0	0	0	0	0	0	0	0.0265957	0	0	0	0	0	0	0	0	0	0	0	0	0	0	0	0	0	0.00531915	0.00531915	0	0	0
27	6	6	18	6	0	0	63	Hippocrepis	0	0.015873	0	0	0	0	0	0	0	0	0	0	0.015873	0	0	0	0	0	0	0.047619	0	0	0	0	0	0	0	0	0	0	0	0	0	0	0	0	0	0	0	0	0
36	14	9	17	2	0	0	78	Hypericum	0	0.0128205	0	0	0	0	0	0	0	0	0	0	0	0	0.025641	0	0	0	0	0	0	0	0	0	0	0	0	0.0128205	0	0	0	0	0	0.0128205	0	0	0	0	0	0	0
82	12	15	15	10	0	3	137	Impatiens	0	0.0218978	0	0	0	0	0	0	0	0	0	0	0	0	0.0145985	0	0	0	0	0.00729927	0	0	0	0	0	0	0	0	0.0145985	0	0	0	0	0	0.00729927	0	0	0	0	0	0
121	0	2	100	6	0	0	229	Iris	0	0	0	0.0873362	0	0	0.0174672	0	0	0.00436681	0.0524017	0	0	0	0	0	0.0567686	0	0.00436681	0	0	0	0	0	0	0	0	0	0.0262009	0	0	0	0	0	0	0	0	0	0	0	0
22	7	11	20	1	0	0	61	Jacobaea	0	0	0.0163934	0	0	0	0	0	0	0	0	0	0.0327869	0	0	0	0	0	0	0	0	0	0	0	0	0	0	0	0	0	0	0	0	0	0	0	0	0.0163934	0	0	0
0	7	23	8	8	56	29	131	Juglans	0	0.0152672	0	0	0	0	0	0	0	0	0	0	0	0	0	0	0	0	0	0	0	0	0	0	0.00763359	0	0	0	0	0	0	0	0	0	0	0	0	0	0	0	0
0	7	0	7	4	0	0	18	Juncus	0	0	0	0	0	0	0.111111	0	0	0	0	0	0	0	0	0.0555556	0	0	0	0	0	0	0	0	0	0	0	0	0	0	0	0.0555556	0	0	0	0	0	0	0	0	0
2	34	30	36	95	165	19	381	Juniperus	0	0.00524934	0	0	0	0	0	0	0	0	0	0	0	0	0.00262467	0	0	0	0	0	0	0	0	0.00262467	0	0	0	0	0	0	0	0	0	0.00262467	0	0	0	0.00262467	0.00262467	0	0
27	3	9	16	8	0	0	63	Knautia	0	0	0	0	0	0	0	0	0.015873	0	0	0	0	0.015873	0	0	0	0	0	0	0	0	0	0	0	0	0	0	0	0	0.015873	0	0	0.015873	0	0	0	0.047619	0	0	0
40	7	7	46	2	0	0	102	Lactuca	0	0	0	0	0	0	0	0	0	0	0	0	0	0	0	0	0	0	0	0	0	0.0196078	0	0	0	0	0	0	0.0490196	0	0.00980392	0	0.00980392	0.0784314	0	0	0	0.0392157	0	0	0
56	17	17	13	0	0	2	105	Lamium	0	0	0	0	0	0	0	0	0	0	0	0	0	0	0	0	0	0	0	0	0	0	0	0	0	0	0	0	0.00952381	0	0	0	0	0	0	0	0	0.00952381	0	0	0
47	20	10	6	2	7	3	95	Lathyrus	0	0	0	0	0	0	0	0	0	0	0	0	0	0	0	0	0	0	0	0	0	0	0	0	0	0.0105263	0	0	0.0105263	0	0	0	0	0	0	0.0105263	0	0	0	0	0
89	8	19	37	7	0	0	160	Lilium	0	0.0125	0	0.00625	0	0	0	0.00625	0	0.01875	0.0125	0	0	0	0	0	0	0	0	0	0.00625	0.0125	0	0	0	0	0	0	0.00625	0	0	0	0	0	0	0	0	0	0	0	0
26	3	5	12	0	6	1	53	Limonium	0	0	0	0	0	0	0	0.0188679	0	0.0188679	0	0	0.0188679	0	0	0	0	0	0	0.0188679	0	0	0	0	0	0	0	0	0.0188679	0	0	0	0	0	0	0	0	0.0188679	0	0	0
47	8	1	46	1	0	0	103	Linaria	0	0	0	0.00970874	0	0.0194175	0	0	0	0.038835	0	0	0	0	0	0	0	0.00970874	0	0	0	0	0	0	0	0.00970874	0	0	0.116505	0	0	0	0	0.00970874	0	0.00970874	0	0	0.0194175	0	0
25	1	0	33	1	0	0	60	Linum	0	0	0	0	0	0	0	0	0	0	0	0	0	0	0	0	0	0	0	0	0	0	0	0	0	0.0166667	0	0	0	0	0	0	0	0	0	0	0	0	0	0	0
53	9	13	6	9	0	1	91	Lonicera	0	0.021978	0	0	0	0	0	0	0	0	0.010989	0	0	0	0	0	0.010989	0	0	0	0	0	0	0	0	0	0	0	0	0	0	0	0	0	0	0	0	0	0	0.010989	0
10	12	4	3	14	0	0	43	Lotus	0	0	0	0	0	0	0	0	0	0	0	0	0	0	0	0	0	0	0	0	0.302326	0	0	0	0	0	0	0	0	0	0	0	0	0	0	0	0	0	0	0	0
41	4	8	11	0	0	1	65	Lychnis	0	0.0153846	0	0	0	0	0	0	0.0615385	0	0.0153846	0	0	0	0	0	0	0	0	0	0	0	0	0	0	0	0	0	0	0	0	0	0	0.0153846	0	0.0307692	0	0	0.0923077	0	0
42	28	17	16	17	0	1	121	Lysimachia	0	0.0247934	0	0	0	0	0.0413223	0	0	0	0	0.00826446	0	0.00826446	0.00826446	0	0	0.00826446	0	0	0	0	0	0.0247934	0	0.00826446	0	0	0	0	0	0	0	0	0	0	0	0	0	0	0
11	5	6	8	5	53	7	95	Malus	0	0.0421053	0	0	0	0	0	0.0210526	0	0	0	0	0	0	0	0	0	0	0	0	0	0	0	0	0.0210526	0	0	0	0	0	0	0	0	0	0	0	0	0	0	0	0
45	8	4	18	9	3	3	90	Malva	0	0.0666667	0	0	0	0	0	0	0.0333333	0	0	0	0	0.0444444	0	0	0	0	0	0	0	0	0	0	0.0111111	0	0	0	0	0	0	0	0	0	0	0	0	0	0.0111111	0	0
9	1	1	21	6	0	0	38	Matthiola	0	0	0	0	0	0.0263158	0	0	0	0	0.0263158	0	0	0	0	0	0	0	0.0526316	0.0263158	0	0	0	0	0.0263158	0	0	0	0	0	0	0	0	0	0	0	0	0	0.0263158	0	0
56	16	19	10	6	0	7	114	Medicago	0	0	0	0.0189873	0	0	0.00632911	0	0	0	0	0	0	0	0	0	0	0	0	0	0.00632911	0	0	0	0	0.0126582	0	0	0.00632911	0	0	0	0	0	0	0	0	0	0	0	0
32	12	18	24	1	2	1	90	Mentha	0	0.0111111	0	0	0	0	0	0	0	0	0	0	0	0.0111111	0	0	0	0	0	0	0	0	0	0	0	0	0	0	0	0	0	0	0	0	0	0	0	0	0	0	0.122222
11	19	16	23	5	0	3	77	Mercurialis	0	0.012987	0	0	0	0	0	0	0	0	0	0	0	0	0.025974	0	0.012987	0	0	0	0	0	0	0	0	0	0	0	0	0.012987	0	0	0	0	0	0	0	0	0	0	0
8	6	105	113	41	89	28	390	Morus	0	0.0615385	0	0	0	0	0	0.0410256	0	0	0	0	0	0.0025641	0	0	0	0	0	0	0	0	0	0.0025641	0.0641026	0	0	0	0.0153846	0	0	0	0	0	0	0	0	0.0025641	0	0	0.0025641
103	0	4	41	4	0	0	152	Muscari	0	0	0	0.0131579	0	0	0.0855263	0	0	0.0855263	0	0	0	0	0.00657895	0	0	0	0.0263158	0.00657895	0	0	0	0	0	0	0	0	0.0131579	0	0	0	0	0.0592105	0	0.00657895	0	0.00657895	0	0	0
43	10	7	17	1	1	3	82	Myosotis	0	0	0	0	0	0	0	0	0	0	0	0	0	0	0.0121951	0	0	0	0	0	0	0	0	0	0	0	0	0	0	0	0	0	0	0	0	0	0	0	0	0	0
38	1	2	13	0	0	0	54	Narcissus	0	0	0	0	0	0	0.037037	0	0	0	0	0	0	0	0	0	0	0	0	0	0	0	0	0	0	0	0	0	0	0	0	0	0	0	0	0	0.0185185	0	0	0	0
32	25	5	31	1	0	5	99	Neottia	0	0.0505051	0	0	0	0	0	0	0	0	0	0	0	0	0	0	0.030303	0	0	0	0.010101	0	0	0	0	0	0	0	0	0.010101	0	0	0	0	0	0	0	0	0	0	0
36	15	4	12	1	0	2	70	Odontites	0	0	0	0	0	0	0	0	0	0	0	0	0	0	0	0	0	0	0	0	0.0285714	0	0	0	0	0	0	0	0	0	0	0.0285714	0	0.0142857	0	0	0	0	0	0.0142857	0.0142857
30	6	7	13	6	0	0	62	Oenothera	0	0	0	0	0	0	0	0	0	0	0	0	0	0	0	0	0	0	0	0	0	0	0	0	0	0	0	0	0	0	0	0	0	0	0	0	0	0.0322581	0	0	0
38	4	1	12	2	0	0	57	Ononis	0	0	0	0	0	0	0	0	0	0	0	0	0	0	0	0	0	0	0	0	0	0	0	0	0	0	0	0	0	0	0	0	0	0	0	0	0	0	0	0	0
33	0	1	11	0	0	0	45	Ophrys	0	0	0	0	0	0	0	0	0	0.0222222	0	0	0	0	0	0	0	0	0	0	0	0	0	0	0	0	0	0	0	0	0	0	0	0	0	0	0	0	0	0	0
122	3	5	119	0	0	0	249	Orchis	0	0	0	0	0	0	0	0	0	0.746988	0	0	0	0	0	0	0	0	0	0	0	0	0	0	0	0	0	0	0	0	0	0	0	0	0	0	0	0.00401606	0	0	0
38	0	0	27	3	0	0	68	Orobanche	0	0	0	0	0	0	0.0147059	0	0	0	0	0	0.0147059	0	0	0	0	0	0	0	0	0	0	0	0	0	0	0	0	0	0	0	0	0	0	0	0	0	0	0	0
25	12	5	15	3	2	0	62	Oxalis	0	0	0	0	0	0	0	0	0	0	0	0	0	0	0	0	0	0	0	0	0	0	0	0	0	0	0	0	0	0	0	0	0	0	0	0	0	0.0322581	0	0	0
12	0	1	41	2	0	0	56	Papaver	0	0	0	0	0	0	0	0	0	0	0.0178571	0	0	0	0	0	0	0	0	0	0	0	0	0	0	0	0	0	0	0	0	0	0	0	0	0	0	0.0178571	0	0	0
2	9	39	3	8	13	4	78	Parthenocissus	0	0.615385	0	0	0	0	0	0	0	0	0	0	0	0	0	0	0	0	0	0	0	0	0	0	0	0	0	0	0	0	0	0	0	0	0	0	0	0	0	0	0
1	7	28	0	1	0	7	44	Phillyrea	0	0	0	0	0	0	0	0	0	0	0	0	0	0	0	0	0	0	0	0	0	0	0	0	0	0	0	0	0	0	0	0	0	0	0	0	0	0	0	0	0
27	1	4	28	0	0	2	62	Phyteuma	0	0	0	0	0	0	0.0322581	0	0	0	0	0	0	0	0	0.016129	0	0	0	0	0	0	0	0	0	0	0	0	0.33871	0	0	0	0	0.0322581	0	0	0	0	0	0	0
26	5	7	39	3	1	0	81	Pilosella	0	0	0	0	0	0	0	0	0	0	0	0	0.0493827	0	0.0123457	0	0	0	0	0	0	0	0	0	0	0	0	0	0	0	0	0	0.0123457	0	0	0	0	0	0	0	0
0	5	8	12	16	0	17	58	Pinus	0	0.0172414	0	0	0	0	0	0.0172414	0	0	0	0	0	0	0	0	0	0	0	0	0	0	0	0	0.0172414	0	0	0	0	0	0	0	0	0	0	0	0	0	0	0	0
29	28	62	11	28	73	8	239	Pistacia	0	0.0334728	0	0	0	0	0	0	0	0	0	0	0	0	0	0	0	0	0	0	0	0	0	0.0041841	0	0	0	0	0	0	0	0	0	0	0	0	0	0	0.0041841	0	0
0	1	0	1	1	104	0	107	Pittosporum	0	0	0	0	0	0	0	0	0	0	0	0	0	0	0	0	0	0	0	0.00934579	0	0	0	0	0	0	0	0	0	0.00934579	0	0	0	0	0	0	0	0	0	0	0
6	1	12	62	5	1	0	87	Plantago	0	0	0	0	0	0	0	0	0	0	0	0	0	0.0344828	0	0	0.0574713	0	0	0	0	0	0	0	0	0	0	0	0	0	0	0.0114943	0	0	0	0	0	0	0	0	0
44	0	3	8	0	0	1	56	Platanthera	0	0	0	0	0	0	0.0178571	0	0	0.0178571	0	0	0	0	0	0	0	0	0	0	0	0	0	0	0	0	0	0	0	0	0	0	0	0	0	0	0	0	0	0.0178571	0
27	30	99	33	57	123	158	527	Platanus	0	0.297913	0	0	0	0	0	0.0227704	0	0	0.00189753	0	0	0.00379507	0	0	0	0	0	0.00379507	0	0	0	0	0.0303605	0	0	0	0.00379507	0	0.00189753	0	0	0.00759013	0	0	0	0.00379507	0	0	0
26	10	7	16	4	0	4	67	Polygonatum	0	0	0	0	0	0	0	0	0	0	0	0	0	0	0	0	0	0	0	0	0	0	0	0	0	0	0	0	0	0	0	0	0	0	0	0	0	0	0	0	0
0	1	6	1	0	21	3	32	Populus	0	0.0625	0	0	0	0	0	0	0	0	0	0	0	0	0	0	0	0	0	0	0	0	0	0	0.125	0	0	0	0	0	0	0	0	0	0	0	0	0	0	0	0
34	8	8	25	0	0	0	75	Potentilla	0	0	0	0	0	0	0	0	0.0266667	0	0	0	0	0	0	0	0	0	0	0	0	0.0266667	0	0	0	0	0	0	0	0	0	0	0	0	0	0	0	0	0	0	0
84	2	22	49	0	4	0	161	Primula	0	0.0124224	0	0	0	0	0.00621118	0	0	0	0	0	0.0124224	0	0	0	0.00621118	0	0	0	0	0.00621118	0	0	0	0.00621118	0	0.00621118	0	0	0	0	0	0	0	0	0.00621118	0	0	0	0
47	8	4	13	2	0	1	75	Prunella	0	0	0.0133333	0	0	0	0	0	0	0	0.0133333	0	0	0	0	0.0133333	0	0	0	0	0	0	0	0	0	0	0	0	0	0	0	0	0	0	0	0	0	0	0	0	0.0266667
87	33	32	24	63	47	22	308	Prunus	0	0.00324675	0	0	0	0	0	0.00974026	0	0	0	0	0	0	0	0	0	0	0.00324675	0	0	0.00324675	0	0.00324675	0.00324675	0	0	0	0	0	0	0	0	0	0	0	0	0	0	0.00324675	0
25	31	97	31	30	109	38	361	Quercus	0	0.0277008	0	0	0	0	0	0.0110803	0	0	0	0	0	0	0	0	0	0	0	0.00554017	0	0	0	0	0	0	0	0	0	0	0	0	0	0	0	0	0	0	0	0	0
20	1	0	28	2	0	0	51	Ranunculus	0	0	0	0	0	0	0.0196078	0	0	0	0	0	0	0	0	0	0	0	0.0392157	0	0	0	0	0	0	0	0	0	0.0196078	0	0	0	0	0	0	0	0	0	0	0	0
34	10	0	33	15	0	0	92	Reseda	0	0	0	0	0	0	0	0	0	0	0	0.0108696	0.0108696	0	0	0	0	0	0	0	0	0	0	0	0	0	0	0	0	0	0	0	0	0	0	0	0	0	0	0.076087	0
10	25	21	18	6	0	3	83	Rhamnus	0	0	0	0	0	0	0.0120482	0.168675	0	0	0	0	0	0	0	0	0	0	0	0	0	0	0	0	0	0	0	0	0	0.0120482	0	0	0	0	0	0	0	0	0	0	0
23	2	0	5	2	0	3	35	Rhinanthus	0	0	0	0	0	0	0	0	0	0	0	0	0	0	0	0	0	0	0	0	0	0	0.0285714	0	0	0	0	0	0	0	0	0	0	0	0	0	0	0	0	0	0
16	7	25	4	17	64	12	145	Rhus	0.0206897	0.0137931	0	0	0	0	0	0.0758621	0	0	0	0	0	0	0	0	0	0	0	0	0	0	0	0	0.00689655	0	0	0	0	0	0	0	0	0	0	0	0	0	0	0	0
21	13	9	9	10	0	6	68	Rosa	0	0	0	0	0	0	0	0	0	0	0.0147059	0	0	0	0	0	0	0	0	0	0	0	0	0	0	0	0	0	0	0	0	0	0	0.0147059	0	0	0	0	0.0294118	0	0
25	5	12	2	12	0	4	60	Rubus	0	0.0166667	0	0	0	0	0	0.0166667	0	0	0	0	0	0	0	0	0	0	0	0	0	0	0	0	0.0166667	0	0	0	0	0	0	0	0	0	0	0	0	0.0166667	0	0	0
9	12	9	23	6	0	1	60	Rumex	0	0	0	0	0	0	0	0	0	0	0	0	0	0	0.0166667	0.0166667	0	0	0	0	0	0	0	0	0.0166667	0	0	0	0	0	0	0	0	0.116667	0.0166667	0	0	0	0	0	0
31	12	11	13	0	0	27	94	Salix	0	0.0851064	0	0	0	0	0	0.0212766	0	0	0	0	0	0	0	0	0	0	0	0	0	0	0	0	0.0425532	0	0	0	0	0	0	0	0	0	0	0	0	0.0212766	0	0	0
28	0	8	19	0	0	2	57	Salvia	0	0	0	0	0	0.192982	0	0	0	0	0	0	0	0	0	0	0	0	0	0	0	0	0.0175439	0	0	0	0	0	0.0526316	0	0	0	0	0	0	0	0	0	0	0	0
30	23	18	8	28	2	11	120	Sambucus	0	0.00833333	0	0	0	0	0.00833333	0.0333333	0	0.00833333	0	0.00833333	0	0	0	0	0	0	0	0	0	0	0	0.00833333	0	0	0.00833333	0	0	0	0	0	0	0	0	0	0	0	0	0	0
73	7	5	41	0	0	0	126	Saponaria	0	0	0	0	0	0	0	0	0	0	0	0	0	0	0	0	0	0	0	0	0	0	0	0	0	0	0	0	0	0	0	0	0	0	0.0238095	0	0	0	0	0	0
30	4	4	36	1	0	1	76	Saxifraga	0	0	0	0	0	0	0	0	0	0	0	0	0.0263158	0	0	0	0	0	0	0	0	0	0	0	0	0	0.0131579	0	0	0	0	0	0	0.0131579	0	0	0	0	0	0	0
40	3	6	8	31	4	0	92	Scabiosa	0	0	0	0	0	0	0	0	0	0	0	0	0	0	0	0.0217391	0	0.0108696	0	0	0	0.0217391	0	0	0	0	0	0	0	0	0	0	0	0.0978261	0	0	0	0.0217391	0	0	0
22	16	12	10	5	0	8	73	Scrophularia	0	0	0	0	0	0	0.0136986	0	0	0	0	0.0136986	0	0.0136986	0	0	0	0	0	0.0136986	0	0	0	0	0	0	0	0	0.0136986	0	0	0	0	0	0	0	0	0.0136986	0	0	0
20	1	1	44	1	0	1	68	Sedum	0	0	0	0	0	0	0	0	0	0	0	0	0	0	0	0	0	0	0	0.0294118	0	0	0	0	0	0	0	0	0	0	0	0	0.0294118	0	0	0	0	0	0	0	0
20	0	1	37	1	0	2	61	Sempervivum	0	0	0	0	0	0	0	0	0	0	0	0	0	0.0327869	0	0	0	0	0.0163934	0	0	0	0	0	0	0	0	0	0	0	0.0163934	0	0.0163934	0	0	0	0	0	0	0	0
60	17	7	47	14	0	2	147	Senecio	0	0	0	0	0	0	0	0	0	0.00680272	0	0	0	0	0	0	0	0.00680272	0.00680272	0	0	0	0	0	0	0	0	0	0	0	0.0136054	0	0	0	0	0	0	0.00680272	0	0	0
45	0	0	19	0	0	0	64	Serapias	0	0	0	0	0	0	0	0	0	0.03125	0	0	0	0	0	0	0	0	0	0	0	0	0	0	0	0	0	0	0	0	0	0	0	0	0	0	0	0.015625	0	0	0
52	4	3	7	1	0	0	67	Silene	0	0	0	0	0	0	0	0	0	0	0	0	0	0	0	0	0	0	0	0	0.0149254	0	0	0	0	0	0	0	0	0.0149254	0	0	0	0	0	0	0	0	0	0	0.0447761
10	12	4	20	9	5	0	60	Sisymbrium	0	0	0	0	0	0	0	0	0	0	0	0	0	0	0	0	0	0.05	0	0	0	0	0	0	0	0	0.0333333	0	0	0	0	0	0	0.0166667	0	0	0	0.05	0	0	0
45	17	31	38	34	2	4	171	Solanum	0	0	0	0	0	0	0	0	0	0	0	0	0	0.0350877	0.0116959	0	0	0	0	0	0.00584795	0	0	0	0	0	0	0	0.0116959	0.00584795	0	0	0	0	0	0	0.00584795	0.00584795	0	0	0
12	19	4	36	2	4	1	78	Sonchus	0	0.0128205	0	0	0	0	0	0	0	0	0	0	0	0.0128205	0.025641	0	0	0	0	0.0128205	0.025641	0	0	0	0	0	0	0	0	0.0128205	0	0	0	0.0384615	0	0	0	0.025641	0	0.025641	0
3	0	22	2	3	17	4	51	Sorbus	0	0	0	0	0	0	0	0	0	0	0	0	0	0	0	0	0	0	0	0	0	0	0	0	0.0980392	0	0	0	0	0	0	0	0	0	0	0	0	0	0	0	0
17	3	1	10	9	0	0	40	Spergula	0	0	0	0	0	0	0.025	0	0	0	0	0	0	0	0	0.05	0	0	0	0	0	0	0	0	0	0	0	0	0	0	0	0	0	0	0.05	0	0	0	0	0	0
46	7	8	14	4	0	5	84	Stachys	0	0	0	0	0	0	0	0	0	0	0	0	0	0	0	0	0	0	0	0	0	0	0.0119048	0	0	0	0	0	0.0119048	0	0	0	0	0	0	0	0	0	0	0	0.0357143
82	20	10	37	1	1	3	154	Stellaria	0	0	0	0	0	0	0.136364	0	0	0	0.00649351	0	0	0	0	0	0	0	0	0	0	0	0	0	0	0	0	0	0.012987	0.012987	0	0	0	0	0.025974	0	0.012987	0	0	0	0
77	15	24	31	8	1	8	164	Symphytum	0	0	0	0	0	0	0.0182927	0	0	0	0	0	0	0	0.00609756	0	0	0	0	0	0	0	0	0	0.00609756	0	0	0	0.0182927	0	0.00609756	0	0	0.00609756	0	0	0	0.0182927	0	0	0.00609756
13	0	0	4	1	1	0	19	Taraxacum	0	0	0	0	0	0	0	0	0	0	0	0	0	0	0	0	0	0	0	0	0	0	0	0	0	0	0	0	0	0	0	0	0	0	0	0	0	0	0	0	0
32	7	4	36	0	0	0	79	Teucrium	0	0	0	0	0	0	0	0	0	0	0	0	0.0253165	0	0	0	0	0	0	0	0.0126582	0	0	0	0	0	0	0	0	0	0	0	0	0	0	0	0	0	0.0126582	0	0
53	6	2	30	0	1	2	94	Thymus	0	0.0106383	0	0	0	0.0106383	0	0	0	0.0212766	0	0.0106383	0	0	0	0	0	0	0	0	0	0	0	0	0	0	0	0	0	0	0	0	0	0	0	0	0	0	0	0	0
8	14	36	10	9	31	22	130	Tilia	0	0.130769	0	0	0	0	0	0	0	0	0	0	0	0	0	0	0	0	0	0	0	0	0	0	0.0538462	0	0	0	0	0	0	0	0	0	0	0	0	0	0	0	0
18	2	3	2	23	0	0	48	Tordylium	0	0	0.104167	0	0	0	0	0.0208333	0	0	0.0416667	0	0	0	0	0	0	0	0	0.0833333	0.0208333	0.0416667	0	0	0	0	0.0208333	0	0	0.0208333	0	0	0	0	0	0	0	0	0	0	0
10	0	1	4	0	0	0	15	Tractema	0	0	0	0	0	0	0.266667	0	0	0	0	0	0	0	0	0	0	0	0	0	0	0	0	0	0	0	0	0	0	0	0	0	0	0	0	0	0	0	0	0	0
68	1	1	9	11	0	0	90	Tragopogon	0	0	0	0	0	0	0.111111	0	0	0	0	0	0	0	0	0	0	0	0	0	0	0	0	0	0	0	0	0	0	0	0.0111111	0	0	0.0777778	0	0.0111111	0.0111111	0.0111111	0	0	0
8	16	6	7	3	0	1	41	Trifolium	0	0	0	0	0	0	0	0	0	0	0	0	0	0	0	0	0	0	0	0	0.0243902	0	0	0	0	0	0	0	0.0243902	0	0	0	0	0.0243902	0	0	0	0	0	0	0
94	18	66	51	101	0	24	354	Ulex	0	0.00282486	0	0.00282486	0	0.00564972	0	0	0	0	0.00564972	0	0	0	0	0	0	0.0141243	0	0	0	0	0	0.00282486	0	0	0	0	0	0	0	0.00847458	0	0.0564972	0	0	0	0.0451977	0.0141243	0	0
10	16	4	18	23	0	1	72	Vaccinium	0	0	0.0138889	0.0138889	0	0	0	0	0	0	0	0	0	0	0.0138889	0	0	0	0	0	0.0138889	0	0	0	0	0	0	0	0	0.0138889	0	0	0	0	0	0	0	0	0.0138889	0	0
7	1	0	9	1	0	0	18	Valeriana	0	0	0	0	0	0	0.0555556	0	0	0	0	0	0	0	0	0	0	0	0	0	0	0	0	0	0	0	0	0	0	0	0	0	0	0	0	0	0	0	0	0	0
36	4	17	24	1	0	6	88	Verbascum	0	0	0	0	0	0	0	0	0	0	0	0	0	0	0	0	0	0	0	0	0	0	0	0	0	0	0	0	0	0	0	0	0	0	0	0	0	0	0	0	0
81	19	36	28	0	1	7	172	Veronica	0	0	0	0	0	0	0	0	0	0	0	0	0	0	0	0	0	0	0	0	0	0	0	0	0	0	0	0	0.0116279	0	0	0	0	0	0	0	0	0	0	0	0.0116279
51	32	48	16	31	34	7	219	Viburnum	0	0.0136986	0	0	0	0	0	0.0136986	0	0	0	0.00456621	0	0	0	0	0	0	0	0	0	0	0	0.00456621	0	0	0	0	0	0	0	0	0	0	0	0	0	0	0	0	0
25	10	15	2	12	0	1	65	Vicia	0	0	0	0	0	0	0	0	0	0	0	0	0	0	0	0	0	0	0	0	0.0307692	0	0	0	0	0	0	0	0	0	0	0	0	0	0	0	0	0	0	0	0
94	18	20	17	0	0	1	150	Vinca	0	0	0	0	0	0	0	0	0	0	0	0	0	0	0	0	0	0	0	0	0	0	0	0	0	0	0	0	0.0533333	0	0	0	0	0	0	0	0	0	0	0	0
26	17	11	21	14	0	0	89	Vincetoxicum	0	0.011236	0	0	0	0	0.0224719	0	0	0	0	0.011236	0	0	0	0	0.011236	0.011236	0	0	0.0337079	0	0	0	0	0	0	0	0	0	0	0	0	0	0	0	0	0	0	0.011236	0
45	2	4	35	0	1	1	88	Viola	0	0	0	0	0	0	0	0	0	0	0	0	0	0	0	0	0.0113636	0	0	0	0	0	0	0	0	0	0	0	0	0	0	0	0	0	0	0	0	0.0113636	0	0	0.0113636
[truncated: 140 more columns]

## Sheet: genus info_run_1
genus	Species	train/test	Flower	Branch	Leaf	Entire	Fruit	LeafScan	Stem	images_total
Abies	Abies cephalonica J.W.Loudon	test	0	14	3	2	4	0	8	31
Abies	Abies alba Mill.	train	0	8	30	14	10	0	14	76
Acer	Acer pseudoplatanus L.	test	40	37	65	16	35	48	40	281
Acer	Acer saccharinum L.	train	1	2	54	6	15	47	17	142
Acer	Acer palmatum Thunb.	train	3	6	20	6	18	5	11	69
Acer	Acer campestre L.	train	33	35	149	12	24	173	48	474
Acer	Acer monspessulanum L.	train	25	42	83	20	17	169	17	373
Acer	Acer opalus Mill.	train	9	28	57	9	10	61	14	188
Acer	Acer negundo L.	train	74	41	79	30	71	112	50	457
Acer	Acer platanoides L.	train	65	32	72	15	18	71	36	309
Achillea	Achillea ptarmica L.	test	39	7	10	11	2	0	0	69
Achillea	Achillea filipendulina Lam.	train	9	1	2	3	0	0	0	15
Achillea	Achillea millefolium L.	train	95	14	40	39	3	0	2	193
Aconitum	Aconitum lycoctonum L.	test	43	2	23	36	18	0	4	126
Aconitum	Aconitum napellus L.	train	72	5	11	53	3	0	0	144
Agave	Agave americana L.	test	5	1	39	30	1	0	0	76
Agave	Agave sisalana Perrine	train	27	0	40	39	0	0	5	111
Ajuga	Ajuga reptans L.	test	100	9	7	64	0	0	2	182
Ajuga	Ajuga genevensis L.	train	28	2	2	22	0	0	2	56
Ajuga	Ajuga iva (L.) Schreb.	train	22	9	2	28	2	0	0	63
Ajuga	Ajuga chamaepitys (L.) Schreb.	train	14	12	3	26	0	2	0	57
Allium	Allium nigrum L.	test	28	0	0	10	21	0	0	59
Allium	Allium narcissiflorum Vill.	train	32	0	0	16	0	0	1	49
Allium	Allium polyanthum Schult. & Schult.f.	train	55	0	0	2	16	0	0	73
Allium	Allium schoenoprasum L.	train	59	0	0	14	1	0	1	75
Allium	Allium triquetrum L.	train	35	0	1	17	0	0	1	54
Allium	Allium sphaerocephalon L.	train	33	0	1	8	1	0	2	45
Allium	Allium ursinum L.	train	64	6	5	43	6	1	0	125
Alnus	Alnus cordata (Loisel.) Duby	test	0	9	39	4	29	74	6	161
Alnus	Alnus glutinosa (L.) Gaertn.	train	74	39	63	8	57	53	42	336
Alnus	Alnus alnobetula (Ehrh.) K.Koch	train	12	11	12	8	9	4	5	61
Althaea	Althaea officinalis L.	test	22	9	13	14	3	6	1	68
Althaea	Althaea cannabina L.	train	42	3	19	8	11	0	0	83
Anacamptis	Anacamptis champagneuxii (Barnￃﾩoud) R.M.Bateman, Pridgeon & M.W.Chase	test	18	1	0	2	0	0	0	21
Anacamptis	Anacamptis morio (L.) R.M.Bateman, Pridgeon & M.W.Chase	train	93	1	1	49	0	0	0	144
Anacamptis	Anacamptis pyramidalis (L.) Rich.	train	171	2	2	56	0	0	0	231
Anacamptis	Anacamptis laxiflora (Lam.) R.M.Bateman, Pridgeon & M.W.Chase	train	40	0	1	17	0	0	0	58
Anemone	Anemone nemorosa L.	test	97	9	13	41	2	2	0	164
Anemone	Anemone coronaria L.	train	40	1	1	15	0	0	2	59
Anemone	Anemone hepatica L.	train	90	1	12	51	3	20	0	177
Anemone	Anemone alpina L.	train	75	15	9	57	16	0	1	173
Anemone	Anemone rubra Lam.	train	42	2	0	25	3	0	1	73
Anemone	Anemone vernalis L.	train	12	0	5	25	9	0	1	52
Anemone	Anemone pulsatilla L.	train	47	1	2	40	13	0	1	104
Anemone	Anemone ranunculoides L.	train	25	1	4	16	0	0	0	46
Angelica	Angelica sylvestris L.	test	56	19	19	36	15	0	11	156
Angelica	Angelica heterocarpa J.Lloyd	train	12	6	0	7	12	0	3	40
Anthyllis	Anthyllis hermanniae L.	test	13	8	0	21	2	0	2	46
Anthyllis	Anthyllis vulneraria L.	train	86	8	14	34	4	0	2	148
Anthyllis	Anthyllis montana L.	train	28	1	7	35	1	0	0	72
Arctium	Arctium lappa L.	test	22	5	10	9	3	0	1	50
Arctium	Arctium minus (Hill) Bernh.	train	37	17	17	13	10	0	2	96
Aristolochia	Aristolochia clematitis L.	test	37	15	45	26	20	2	4	149
Aristolochia	Aristolochia pistolochia L.	train	22	19	0	18	3	0	0	62
Aristolochia	Aristolochia rotunda L.	train	26	6	13	15	5	0	0	65
Armeria	Armeria maritima Willd.	test	36	2	2	41	1	0	0	82
Armeria	Armeria alpina Willd.	train	20	0	1	14	0	0	0	35
Armeria	Armeria arenaria (Pers.) Schult.	train	54	0	3	23	1	2	0	83
Arum	Arum italicum Mill.	test	33	2	66	34	34	5	1	175
Arum	Arum maculatum L.	train	26	0	12	41	6	0	0	85
Asparagus	Asparagus acutifolius L.	test	12	37	5	19	24	0	0	97
Asparagus	Asparagus officinalis L.	train	12	24	4	11	6	0	1	58
Asphodelus	Asphodelus ramosus L.	test	17	2	2	19	11	0	0	51
Asphodelus	Asphodelus cerasiferus J.Gay	train	25	0	3	14	12	0	0	54
Asphodelus	Asphodelus albus Mill.	train	47	1	1	32	3	0	0	84
Asplenium	Asplenium adiantum-nigrum L.	test	0	2	26	15	0	0	0	43
Asplenium	Asplenium trichomanes L.	train	0	0	56	88	1	7	0	152
Asplenium	Asplenium ruta-muraria L.	train	0	3	26	37	0	0	0	66
Asplenium	Asplenium ceterach L.	train	0	1	19	34	1	0	0	55
Asplenium	Asplenium scolopendrium L.	train	0	4	42	51	0	2	0	99
Astragalus	Astragalus monspessulanus L.	test	18	3	4	40	6	1	0	72
Astragalus	Astragalus glycyphyllos L.	train	13	9	11	10	11	0	2	56
Astragalus	Astragalus hamosus L.	train	1	5	2	11	14	0	0	33
Astrantia	Astrantia minor L.	test	34	5	7	11	11	6	0	74
Astrantia	Astrantia major L.	train	82	3	19	19	1	0	1	125
Bartsia	Bartsia trixago L.	test	27	1	0	14	1	0	2	45
Bartsia	Bartsia alpina L.	train	17	2	3	17	1	0	1	41
Berberis	Berberis japonica (Thunb.) R.Br.	test	33	0	29	4	4	0	21	91
Berberis	Berberis vulgaris L.	train	24	18	7	2	38	0	6	95
Betula	Betula pubescens Ehrh.	test	1	0	12	8	0	28	8	57
Betula	Betula pendula Roth	train	34	26	90	38	26	129	132	475
Betula	Betula utilis D.Don	train	8	1	27	11	19	45	32	143
Blackstonia	Blackstonia imperfoliata (L.f.) Samp.	test	15	4	0	3	0	0	5	27
Blackstonia	Blackstonia perfoliata (L.) Huds.	train	62	13	12	30	6	0	4	127
Bupleurum	Bupleurum fruticosum L.	test	23	12	16	20	17	4	3	95
Bupleurum	Bupleurum ranunculoides L.	train	24	3	1	14	2	0	0	44
Calendula	Calendula arvensis L.	test	44	10	5	34	7	2	0	102
Calendula	Calendula officinalis L.	train	36	1	8	10	1	0	2	58
Campanula	Campanula rapunculus L.	test	51	9	5	15	0	0	1	81
Campanula	Campanula glomerata L.	train	93	3	18	36	0	0	1	151
Campanula	Campanula latifolia L.	train	19	1	8	5	6	0	3	42
Campanula	Campanula medium L.	train	38	2	4	12	0	0	1	57
Campanula	Campanula patula L.	train	42	9	5	5	0	0	1	62
Campanula	Campanula persicifolia L.	train	65	4	11	21	0	0	2	103
Campanula	Campanula rhomboidalis L.	train	28	2	14	8	0	0	0	52
Campanula	Campanula scheuchzeri Vill.	train	62	13	7	72	0	0	2	156
Campanula	Campanula rotundifolia L.	train	43	5	2	54	0	0	1	105
Campanula	Campanula trachelium L.	train	75	11	14	15	0	0	1	116
Cardamine	Cardamine pratensis L.	test	77	9	9	22	3	3	2	125
Cardamine	Cardamine flexuosa With.	train	6	8	4	12	1	0	0	31
Cardamine	Cardamine heptaphylla (Vill.) O.E.Schulz	train	28	13	12	22	6	0	0	81
Cardamine	Cardamine amara L.	train	23	5	6	13	4	2	1	54
Carduus	Carduus nutans L.	test	52	2	7	29	3	0	5	98
Carduus	Carduus nigrescens Vill.	train	36	4	5	21	0	0	4	70
Carduus	Carduus carlinoides Gouan	train	22	0	6	31	1	0	0	60
Carduus	Carduus defloratus L.	train	58	9	23	52	6	0	4	152
Carduus	Carduus pycnocephalus L.	train	29	7	3	11	9	0	4	63
Carduus	Carduus acanthoides L.	train	19	4	3	3	0	1	1	31
Carex	Carex riparia Curtis	test	6	9	0	5	9	0	0	29
Carex	Carex otrubae Podp.	train	6	1	0	6	14	0	0	27
Carex	Carex flacca Schreb.	train	23	10	0	14	18	0	4	69
Carlina	Carlina corymbosa L.	test	40	1	14	13	13	0	1	82
Carlina	Carlina acanthifolia All.	train	29	0	6	29	16	0	0	80
Carlina	Carlina acaulis L.	train	44	0	4	27	15	0	1	91
Centaurea	Centaurea jacea L.	test	92	21	18	15	0	0	2	148
Centaurea	Centaurea aspera L.	train	88	10	9	19	2	6	0	134
Centaurea	Centaurea calcitrapa L.	train	43	8	4	19	2	1	1	78
Centaurea	Centaurea corymbosa Pourr.	train	16	1	1	36	0	0	0	54
Centaurea	Centaurea decipiens Thuill.	train	55	6	9	7	9	0	3	89
Centaurea	Centaurea nigra L.	train	36	3	3	4	0	0	0	46
Centaurea	Centaurea paniculata L.	train	35	2	8	21	0	0	3	69
Centaurea	Centaurea pectinata L.	train	35	2	2	20	5	0	0	64
Centaurea	Centaurea scabiosa L.	train	59	4	21	18	3	2	1	108
Centaurium	Centaurium maritimum (L.) Fritsch	test	9	2	1	11	0	0	0	23
Centaurium	Centaurium erythraea Rafn	train	62	9	4	29	0	0	2	106
Centranthus	Centranthus ruber (L.) DC.	test	186	24	37	66	9	2	1	325
Centranthus	Centranthus angustifolius (Mill.) DC.	train	26	5	1	14	2	0	2	50
Cephalanthera	Cephalanthera rubra (L.) Rich.	test	60	0	1	14	0	0	0	75
Cephalanthera	Cephalanthera longifolia (L.) Fritsch	train	47	2	1	61	0	0	0	111
Cirsium	Cirsium palustre (L.) Scop.	test	54	20	14	31	3	0	14	136
Cirsium	Cirsium arvense (L.) Scop.	train	59	27	22	30	10	1	10	159
Cirsium	Cirsium eriophorum (L.) Scop.	train	68	10	16	27	6	0	3	130
Cirsium	Cirsium oleraceum (L.) Scop.	train	21	10	11	9	2	0	0	53
Cirsium	Cirsium vulgare (Savi) Ten.	train	82	12	31	38	28	0	10	201
Cirsium	Cirsium acaulon (L.) Scop.	train	23	1	4	31	3	0	0	62
Cistus	Cistus monspeliensis L.	test	27	10	11	10	7	0	0	65
Cistus	Cistus albidus L.	train	110	11	42	28	20	2	6	219
Cistus	Cistus salviifolius L.	train	57	14	25	34	14	0	4	148
Clematis	Clematis vitalba L.	test	75	22	36	21	64	12	12	242
Clematis	Clematis flammula L.	train	25	18	5	13	25	0	0	86
Clinopodium	Clinopodium nepeta (L.) Kuntze	test	59	24	10	16	0	0	3	112
Clinopodium	Clinopodium vulgare L.	train	59	7	14	23	2	0	7	112
Convolvulus	Convolvulus sepium L.	test	49	9	22	8	8	0	0	96
Convolvulus	Convolvulus soldanella L.	train	27	5	15	31	5	0	0	83
Convolvulus	Convolvulus althaeoides L.	train	21	5	14	13	0	1	0	54
Convolvulus	Convolvulus cantabrica L.	train	49	8	4	18	0	0	0	79
Convolvulus	Convolvulus arvensis L.	train	152	5	27	25	0	3	1	213
Cornus	Cornus sanguinea L.	test	74	39	97	15	51	113	12	401
Cornus	Cornus mas L.	train	125	41	38	14	26	75	23	342
Coronilla	Coronilla juncea L.	test	24	8	8	16	1	0	1	58
Coronilla	Coronilla valentina L.	train	49	4	35	3	6	5	2	104
Coronilla	Coronilla glauca L.	train	51	28	20	13	9	0	2	123
Coronilla	Coronilla varia L.	train	73	22	20	25	5	0	2	147
Crataegus	Crataegus germanica (L.) Kuntze	test	23	11	16	12	32	51	12	157
Crataegus	Crataegus azarolus L.	train	14	9	39	9	19	40	10	140
Crataegus	Crataegus laevigata (Poir.) DC.	train	27	7	17	5	4	60	5	125
Crataegus	Crataegus monogyna Jacq.	train	155	80	140	21	72	200	34	702
Crepis	Crepis foetida L.	test	19	13	5	9	13	0	0	59
Crepis	Crepis bursifolia L.	train	12	1	2	26	3	1	0	45
Crepis	Crepis capillaris (L.) Wallr.	train	12	19	4	20	5	1	1	62
Crepis	Crepis sancta (L.) Bornm.	train	27	4	9	35	2	0	0	77
Crepis	Crepis setosa Haller f.	train	13	9	6	13	4	0	1	46
Cyanus	Cyanus montanus (L.) Hill	test	77	7	9	24	0	0	2	119
Cyanus	Cyanus segetum Hill	train	93	4	5	30	2	0	3	137
Cytisus	Cytisus scoparius (L.) Link	test	66	15	2	26	31	0	2	142
Cytisus	Cytisus lanigerus (Desf.) DC.	train	9	10	6	6	14	0	7	52
Cytisus	Cytisus oromediterraneus Rivas Mart. & al.	train	12	8	0	30	4	0	0	54
Dactylorhiza	Dactylorhiza majalis (Rchb.) P.F.Hunt & Summerh.	test	39	2	4	25	0	0	2	72
Dactylorhiza	Dactylorhiza fuchsii (Druce) Soￃﾳ	train	81	2	7	35	0	0	0	125
Dactylorhiza	Dactylorhiza incarnata (L.) Soￃﾳ	train	41	0	1	19	0	0	1	62
Dactylorhiza	Dactylorhiza maculata (L.) Soￃﾳ	train	116	3	13	53	0	0	2	187
Dactylorhiza	Dactylorhiza sambucina (L.) Soￃﾳ	train	48	0	0	26	0	0	1	75
Daphne	Daphne cneorum L.	test	23	3	4	25	0	166	0	221
Daphne	Daphne gnidium L.	train	30	16	3	24	20	0	0	93
Daphne	Daphne laureola L.	train	29	7	9	31	7	0	0	83
Daphne	Daphne mezereum L.	train	22	9	2	12	14	1	2	62
Dianthus	Dianthus hyssopifolius L.	test	86	6	2	35	2	0	0	131
Dianthus	Dianthus carthusianorum L.	train	48	5	0	13	0	0	3	69
Dianthus	Dianthus gallicus Pers.	train	39	4	1	14	0	0	0	58
Dianthus	Dianthus armeria L.	train	46	10	3	5	0	0	2	66
Digitalis	Digitalis grandiflora Mill.	test	39	3	7	24	3	0	0	76
Digitalis	Digitalis purpurea L.	train	191	7	34	67	11	0	11	321
Digitalis	Digitalis lutea L.	train	45	6	7	34	7	0	1	100
Diplotaxis	Diplotaxis erucoides (L.) DC.	test	113	17	36	38	21	21	0	246
Diplotaxis	Diplotaxis tenuifolia (L.) DC.	train	28	12	4	22	4	2	0	72
Dorycnium	Dorycnium hirsutum (L.) Ser.	test	25	6	7	16	9	0	1	64
Dorycnium	Dorycnium pentaphyllum Scop.	train	27	13	3	13	3	0	2	61
Epilobium	Epilobium hirsutum L.	test	81	20	18	29	16	0	2	166
Epilobium	Epilobium angustifolium L.	train	86	6	7	48	15	0	1	163
Epilobium	Epilobium dodonaei Vill.	train	25	6	2	28	1	0	2	64
Epilobium	Epilobium tetragonum L.	train	13	11	5	18	3	2	3	55
Epipactis	Epipactis atrorubens (Hoffm.) Besser	test	72	1	6	25	0	0	1	105
Epipactis	Epipactis palustris (L.) Crantz	train	43	0	1	12	2	0	0	58
Epipactis	Epipactis helleborine (L.) Crantz	train	91	3	7	29	3	0	2	135
Erica	Erica arborea L.	test	37	9	7	15	0	0	7	75
Erica	Erica cinerea L.	train	66	14	4	42	6	0	0	132
Erica	Erica tetralix L.	train	47	9	0	8	0	0	0	64
Erica	Erica vagans L.	train	22	2	0	6	0	0	0	30
Erigeron	Erigeron karvinskianus DC.	test	49	2	23	41	0	1	2	118
Erigeron	Erigeron canadensis L.	train	11	38	10	54	7	3	4	127
Erigeron	Erigeron sumatrensis Retz.	train	36	5	56	42	5	0	4	148
Erigeron	Erigeron annuus (L.) Desf.	train	50	16	13	22	0	0	3	104
Erodium	Erodium ciconium (L.) L'Hￃﾩr.	test	21	2	23	13	23	0	2	84
Erodium	Erodium foetidum (L.) L'Hￃﾩr.	train	15	2	2	48	8	0	0	75
Erodium	Erodium cicutarium (L.) L'Hￃﾩr.	train	40	7	11	37	15	3	4	117
Erodium	Erodium malacoides (L.) L'Hￃﾩr.	train	28	7	23	27	7	7	0	99
Eryngium	Eryngium spinalba Vill.	test	3	0	0	12	2	0	0	17
Eryngium	Eryngium campestre L.	train	26	16	12	31	5	0	1	91
Eryngium	Eryngium maritimum L.	train	47	6	13	37	8	0	1	112
Eryngium	Eryngium bourgatii Gouan	train	30	3	5	27	4	0	0	69
Euonymus	Euonymus latifolius (L.) Mill.	test	19	6	28	1	13	0	2	69
Euonymus	Euonymus europaeus L.	train	30	34	28	7	82	24	13	218
Euphorbia	Euphorbia flavicoma DC.	test	37	15	2	15	6	0	2	77
Euphorbia	Euphorbia spinosa L.	test	16	6	0	20	1	0	0	43
Euphorbia	Euphorbia characias L.	train	111	18	32	57	6	228	11	463
Euphorbia	Euphorbia cyparissias L.	train	47	10	8	49	0	0	0	114
Euphorbia	Euphorbia dendroides L.	train	8	5	2	24	2	0	5	46
Euphorbia	Euphorbia helioscopia L.	train	40	6	6	28	12	0	6	98
Euphorbia	Euphorbia lathyris L.	train	13	14	17	29	13	0	4	90
Euphorbia	Euphorbia paralias L.	train	37	10	4	38	8	0	2	99
Euphorbia	Euphorbia peplis L.	train	0	12	0	42	2	0	0	56
Euphorbia	Euphorbia seguieriana Neck.	train	20	3	1	22	2	0	2	50
Euphorbia	Euphorbia serrata L.	train	25	2	2	21	1	0	2	53
Euphorbia	Euphorbia peplus L.	train	16	16	7	39	1	0	1	80
Euphorbia	Euphorbia amygdaloides L.	train	72	21	5	51	7	0	2	158
Euphorbia	Euphorbia nicaeensis All.	train	17	2	10	38	1	0	2	70
Euphorbia	Euphorbia segetalis L.	train	40	10	6	32	0	0	4	92
Filipendula	Filipendula vulgaris Moench	test	33	3	5	13	0	0	5	59
Filipendula	Filipendula ulmaria (L.) Maxim.	train	43	27	23	22	4	0	0	119
Fraxinus	Fraxinus excelsior L.	test	47	55	66	65	31	69	53	386
Fraxinus	Fraxinus angustifolia Vahl	train	45	28	48	20	27	139	48	355
Fraxinus	Fraxinus ornus L.	train	71	21	57	15	5	74	24	267
Fritillaria	Fritillaria meleagris L.	test	73	1	1	43	7	0	0	125
Fritillaria	Fritillaria pyrenaica L.	train	39	1	3	16	4	0	0	63
Fumaria	Fumaria officinalis L.	test	45	10	4	19	4	0	0	82
Fumaria	Fumaria capreolata L.	train	47	5	10	9	0	0	0	71
Gagea	Gagea bohemica (Zauschn.) Schult. & Schult.f.	test	19	0	0	30	0	0	0	49
Gagea	Gagea granatelli (Parl.) Parl.	train	9	1	1	18	0	0	0	29
Galium	Galium aparine L.	test	18	17	24	25	10	0	9	103
Galium	Galium odoratum (L.) Scop.	train	12	10	11	20	0	0	0	53
Galium	Galium verum L.	train	23	16	6	24	2	0	4	75
Genista	Genista scorpius (L.) DC.	test	46	14	0	23	4	0	2	89
Genista	Genista hispanica L.	train	16	13	0	19	2	0	2	52
Genista	Genista pilosa L.	train	26	11	3	17	3	0	0	60
Genista	Genista sagittalis L.	train	44	1	10	31	4	0	3	93
Genista	Genista tinctoria L.	train	48	11	9	15	3	0	0	86
Gentiana	Gentiana burseri Lapeyr.	test	25	4	4	13	0	0	0	46
Gentiana	Gentiana acaulis L.	train	35	1	1	19	0	0	1	57
Gentiana	Gentiana alpina Vill.	train	20	0	0	24	0	0	0	44
Gentiana	Gentiana nivalis L.	train	33	1	0	30	0	0	1	65
Gentiana	Gentiana pneumonanthe L.	train	78	2	3	42	1	0	0	126
Gentiana	Gentiana purpurea L.	train	47	4	2	27	6	3	0	89
Gentiana	Gentiana pyrenaica L.	train	28	0	0	18	0	0	0	46
Gentiana	Gentiana cruciata L.	train	31	7	1	13	0	0	0	52
Gentiana	Gentiana verna L.	train	45	1	3	50	0	0	3	102
Gentiana	Gentiana lutea L.	train	51	6	11	49	12	0	2	131
Geranium	Geranium phaeum L.	test	45	8	10	13	8	0	3	87
Geranium	Geranium columbinum L.	train	39	17	16	17	5	1	2	97
Geranium	Geranium dissectum L.	train	44	10	27	12	12	1	5	111
Geranium	Geranium lucidum L.	train	12	11	7	17	12	0	1	60
Geranium	Geranium nodosum L.	train	34	12	15	18	7	0	2	88
Geranium	Geranium pusillum L.	train	13	5	9	11	1	0	1	40
Geranium	Geranium robertianum L.	train	117	35	47	66	21	1	1	288
Geranium	Geranium rotundifolium L.	train	32	12	40	30	2	20	1	137
Geranium	Geranium sanguineum L.	train	59	6	13	20	4	1	1	104
Geranium	Geranium sylvaticum L.	train	67	10	26	25	2	6	0	136
Geranium	Geranium pratense L.	train	30	5	10	11	3	1	2	62
Geranium	Geranium pyrenaicum Burm.f.	train	38	12	18	15	12	2	5	102
Geranium	Geranium molle L.	train	115	15	60	33	8	7	6	244
Geum	Geum reptans L.	test	8	2	2	31	7	0	0	50
Geum	Geum montanum L.	train	17	1	7	29	12	4	0	70
Geum	Geum rivale L.	train	34	8	3	9	10	0	0	64
Geum	Geum urbanum L.	train	52	12	35	21	28	4	0	152
Globularia	Globularia repens Lam.	test	3	3	0	30	0	0	0	36
Globularia	Globularia alypum L.	train	34	5	4	39	7	1	1	91
Globularia	Globularia bisnagarica L.	train	39	6	3	67	1	2	0	118
Gymnadenia	Gymnadenia conopsea (L.) R.Br.	test	65	2	1	16	0	0	0	84
Gymnadenia	Gymnadenia nigra (L.) Rchb.f.	train	62	0	2	24	0	0	2	90
Helianthemum	Helianthemum apenninum (L.) Mill.	test	59	8	4	42	0	0	2	115
Helianthemum	Helianthemum nummularium (L.) Mill.	train	73	16	10	48	0	0	2	149
Helleborus	Helleborus foetidus L.	test	86	9	46	63	31	2	3	240
Helleborus	Helleborus viridis L.	train	15	3	8	22	8	0	0	56
Heracleum	Heracleum sphondylium L.	test	53	10	37	32	21	0	11	164
Heracleum	Heracleum pyrenaicum Lam.	train	9	0	9	11	1	0	0	30
Hibiscus	Hibiscus rosa-sinensis L.	test	48	0	15	2	0	0	2	67
Hibiscus	Hibiscus syriacus L.	train	80	9	32	4	7	2	3	137
Himantoglossum	Himantoglossum hircinum (L.) Spreng.	test	119	4	4	60	1	0	0	188
Himantoglossum	Himantoglossum robertianum (Loisel.) P.Delforge	train	143	0	10	72	0	0	0	225
Hippocrepis	Hippocrepis comosa L.	test	27	6	6	18	6	0	0	63
Hippocrepis	Hippocrepis emerus (L.) Lassen	train	38	25	14	8	4	0	3	92
Hypericum	Hypericum richeri Vill.	test	36	14	9	17	2	0	0	78
Hypericum	Hypericum androsaemum L.	train	26	12	7	6	27	0	1	79
Hypericum	Hypericum hirsutum L.	train	24	8	12	10	2	0	2	58
Hypericum	Hypericum perforatum L.	train	59	13	24	35	4	1	4	140
Impatiens	Impatiens balfouri Hook.f.	test	82	12	15	15	10	0	3	137
Impatiens	Impatiens glandulifera Royle	train	50	6	16	10	4	2	1	89
Iris	Iris lutescens Lam.	test	121	0	2	100	6	0	0	229
Iris	Iris foetidissima L.	train	26	0	1	16	14	0	0	57
Iris	Iris pseudacorus L.	train	78	2	5	25	4	0	0	114
Jacobaea	Jacobaea maritima (L.) Pelser & Meijden	test	22	7	11	20	1	0	0	61
Jacobaea	Jacobaea adonidifolia (Loisel.) Mￃﾩrat	train	19	6	8	32	0	0	2	67
Jacobaea	Jacobaea erucifolia (L.) P.Gaertn., B.Mey. & Scherb.	train	30	6	11	14	0	2	3	66
Jacobaea	Jacobaea vulgaris Gaertn.	train	68	15	27	56	2	1	9	178
Juglans	Juglans nigra L.	test	0	7	23	8	8	56	29	131
Juglans	Juglans regia L.	train	36	24	56	10	47	52	26	251
Juncus	Juncus bulbosus L.	test	0	7	0	7	4	0	0	18
Juncus	Juncus effusus L.	train	27	3	1	16	38	0	2	87
Juncus	Juncus gerardi Loisel.	train	5	6	1	2	2	0	0	16
Juniperus	Juniperus oxycedrus L.	test	2	34	30	36	95	165	19	381
Juniperus	Juniperus communis L.	train	0	22	12	21	32	1	6	94
Juniperus	Juniperus phoenicea L.	train	4	11	13	19	51	0	7	105
Juniperus	Juniperus sabina L.	train	1	20	9	14	11	0	4	59
Knautia	Knautia maxima (Opiz) J.Ortmann	test	27	3	9	16	8	0	0	63
Knautia	Knautia arvensis (L.) Coult.	train	76	7	13	13	7	1	3	120
Lactuca	Lactuca perennis L.	test	40	7	7	46	2	0	0	102
Lactuca	Lactuca alpina (L.) Benth. & Hook.f.	train	15	12	5	14	0	0	0	46
Lactuca	Lactuca plumieri (L.) Gren. & Godr.	train	32	4	8	18	0	0	1	63
Lactuca	Lactuca serriola L.	train	11	16	18	37	6	1	4	93
Lactuca	Lactuca viminea (L.) J.Presl & C.Presl	train	20	4	4	14	1	1	4	48
Lactuca	Lactuca muralis (L.) Gaertn.	train	13	15	9	27	3	0	2	69
Lamium	Lamium galeobdolon (L.) L.	test	56	17	17	13	0	0	2	105
Lamium	Lamium album L.	train	75	6	21	26	0	1	4	133
Lamium	Lamium maculatum (L.) L.	train	92	15	22	26	0	4	7	166
Lamium	Lamium purpureum L.	train	103	9	34	44	0	40	9	239
Lamium	Lamium amplexicaule L.	train	37	3	0	22	2	0	0	64
Lathyrus	Lathyrus cicera L.	test	47	20	10	6	2	7	3	95
Lathyrus	Lathyrus latifolius L.	train	65	19	25	6	7	2	4	128
Lathyrus	Lathyrus pratensis L.	train	31	12	5	8	8	0	0	64
Lathyrus	Lathyrus sylvestris L.	train	27	8	13	5	3	0	0	56
Lilium	Lilium martagon L.	test	89	8	19	37	7	0	0	160
Lilium	Lilium pyrenaicum Gouan	train	31	3	2	14	1	0	0	51
Limonium	Limonium narbonense Mill.	test	26	3	5	12	0	6	1	53
Limonium	Limonium vulgare Mill.	train	11	9	2	26	0	0	0	48
Linaria	Linaria alpina (L.) Mill.	test	47	8	1	46	1	0	0	103
Linaria	Linaria repens (L.) Mill.	train	70	49	6	28	3	0	0	156
Linaria	Linaria supina (L.) Chaz.	train	29	6	1	29	2	0	0	67
Linaria	Linaria vulgaris Mill.	train	75	8	8	23	14	0	0	128
Linum	Linum campanulatum L.	test	25	1	0	33	1	0	0	60
Linum	Linum narbonense L.	train	38	1	0	8	0	0	2	49
Linum	Linum usitatissimum L.	train	39	6	1	6	4	0	4	60
Linum	Linum suffruticosum L.	train	43	5	2	19	0	0	0	69
Lonicera	Lonicera periclymenum L.	test	53	9	13	6	9	0	1	91
Lonicera	Lonicera alpigena L.	train	8	12	8	3	15	0	1	47
Lonicera	Lonicera etrusca Santi	train	48	8	8	13	5	0	0	82
Lonicera	Lonicera implexa Aiton	train	23	5	13	1	15	0	0	57
Lonicera	Lonicera xylosteum L.	train	26	26	48	4	37	0	4	145
Lotus	Lotus edulis L.	test	10	12	4	3	14	0	0	43
Lotus	Lotus corniculatus L.	train	90	33	13	52	9	2	0	199
Lotus	Lotus maritimus L.	train	34	7	15	12	8	0	1	77
Lychnis	Lychnis coronaria (L.) Desr.	test	41	4	8	11	0	0	1	65
Lychnis	Lychnis flos-cuculi L.	train	64	9	3	24	4	0	2	106
Lysimachia	Lysimachia vulgaris L.	test	42	28	17	16	17	0	1	121
Lysimachia	Lysimachia arvensis (L.) U.Manns & Anderb.	train	66	20	9	43	19	0	1	158
Lysimachia	Lysimachia nemorum L.	train	26	12	5	11	0	0	1	55
Malus	Malus sylvestris Mill.	test	11	5	6	8	5	53	7	95
Malus	Malus domestica Borkh.	train	11	4	42	7	43	1	20	128
Malva	Malva arborea (L.) Webb & Berthel.	test	45	8	4	18	9	3	3	90
Malva	Malva setigera Spenn.	train	35	9	12	10	1	0	2	69
Malva	Malva moschata L.	train	104	13	21	27	3	2	1	171
Malva	Malva neglecta Wallr.	train	16	8	4	13	5	1	0	47
Malva	Malva sylvestris L.	train	225	19	73	33	5	6	3	364
Matthiola	Matthiola incana (L.) R.Br.	test	9	1	1	21	6	0	0	38
Matthiola	Matthiola sinuata (L.) R.Br.	train	21	8	0	25	4	0	0	58
Medicago	Medicago sativa L.	test	56	16	19	10	6	0	7	114
Medicago	Medicago lupulina L.	train	13	6	8	17	3	2	0	49
Medicago	Medicago arborea L.	train	13	6	2	11	14	2	1	49
Mentha	Mentha aquatica L.	test	32	12	18	24	1	2	1	90
Mentha	Mentha arvensis L.	train	16	6	9	9	1	0	1	42
Mentha	Mentha spicata L.	train	23	3	14	3	0	0	1	44
Mentha	Mentha suaveolens Ehrh.	train	33	15	21	22	0	0	5	96
Mentha	Mentha longifolia (L.) Huds.	train	24	15	17	25	0	3	0	84
Mercurialis	Mercurialis perennis L.	test	11	19	16	23	5	0	3	77
Mercurialis	Mercurialis annua L.	train	17	18	19	37	8	1	0	100
Morus	Morus alba L.	test	8	6	105	113	41	89	28	390
Morus	Morus kagayamae Koidz.	train	0	0	5	0	0	7	0	12
Muscari	Muscari comosum (L.) Mill.	test	103	0	4	41	4	0	0	152
Muscari	Muscari neglectum Guss. ex Ten.	train	102	2	4	37	0	0	0	145
Myosotis	Myosotis arvensis Hill	test	43	10	7	17	1	1	3	82
Myosotis	Myosotis alpestris F.W.Schmidt	train	61	0	11	15	2	0	3	92
Myosotis	Myosotis scorpioides L.	train	39	9	7	10	1	0	8	74
Narcissus	Narcissus tazetta L.	test	38	1	2	13	0	0	0	54
Narcissus	Narcissus assoanus Dufour	train	121	0	0	34	1	0	0	156
Narcissus	Narcissus dubius Gouan	train	73	1	0	48	1	0	0	123
Narcissus	Narcissus pseudonarcissus L.	train	48	0	2	37	4	0	1	92
Neottia	Neottia ovata (L.) Bluff & Fingerh.	test	32	25	5	31	1	0	5	99
Neottia	Neottia nidus-avis (L.) Rich.	train	40	0	0	35	7	0	0	82
Odontites	Odontites vernus (Bellardi) Dumort.	test	36	15	4	12	1	0	2	70
Odontites	Odontites luteus (L.) Clairv.	train	31	48	0	54	0	0	1	134
Oenothera	Oenothera biennis L.	test	30	6	7	13	6	0	0	62
Oenothera	Oenothera glazioviana Micheli	train	40	7	12	8	6	2	3	78
Ononis	Ononis natrix L.	test	38	4	1	12	2	0	0	57
Ononis	Ononis minutissima L.	train	17	10	2	18	0	0	0	47
Ononis	Ononis reclinata L.	train	26	7	5	5	0	0	1	44
Ononis	Ononis spinosa L.	train	58	20	10	17	2	0	3	110
Ophrys	Ophrys lupercalis Devillers & Devillers-Tersch.	test	33	0	1	11	0	0	0	45
Ophrys	Ophrys apifera Huds.	train	173	1	2	37	1	0	0	214
Ophrys	Ophrys bertolonii Moretti	train	49	0	1	4	0	0	0	54
Ophrys	Ophrys speculum Link	train	44	1	0	8	0	0	0	53
Ophrys	Ophrys fuciflora (F.W.Schmidt) Moench	train	37	0	0	5	0	0	0	42
Ophrys	Ophrys passionis Sennen	train	67	0	0	14	0	0	0	81
Ophrys	Ophrys insectifera L.	train	60	1	1	11	0	0	2	75
Ophrys	Ophrys lutea Cav.	train	101	0	1	31	0	0	0	133
Ophrys	Ophrys aranifera Huds.	train	111	0	0	40	0	0	0	151
Ophrys	Ophrys arachnitiformis Gren. & M.Philippe	train	52	0	0	12	0	0	0	64
Ophrys	Ophrys scolopax Cav.	train	129	1	1	25	0	0	0	156
Ophrys	Ophrys virescens Philippe	train	66	1	0	9	1	0	0	77
Orchis	Orchis mascula (L.) L.	test	122	3	5	119	0	0	0	249
Orchis	Orchis anthropophora (L.) All.	train	86	2	3	28	0	0	0	119
Orchis	Orchis provincialis Balb. ex DC.	train	29	0	3	20	0	0	0	52
Orchis	Orchis purpurea Huds.	train	170	2	9	80	0	0	1	262
Orchis	Orchis simia Lam.	train	71	0	5	15	0	0	1	92
Orobanche	Orobanche amethystea Thuill.	test	38	0	0	27	3	0	0	68
Orobanche	Orobanche caryophyllacea Sm.	train	49	0	0	8	0	0	0	57
Orobanche	Orobanche gracilis Sm.	train	52	0	0	13	0	0	1	66
Orobanche	Orobanche hederae Vaucher ex Duby	train	31	0	0	13	1	0	0	45
Orobanche	Orobanche minor Sm.	train	34	0	0	13	0	0	3	50
Orobanche	Orobanche rapum-genistae Thuill.	train	24	2	0	10	10	0	0	46
Oxalis	Oxalis articulata Savigny	test	25	12	5	15	3	2	0	62
Oxalis	Oxalis corniculata L.	train	28	19	23	74	3	3	1	151
Papaver	Papaver alpinum L.	test	12	0	1	41	2	0	0	56
Papaver	Papaver rhoeas L.	train	165	9	13	48	19	2	4	260
Papaver	Papaver somniferum L.	train	29	4	6	6	17	0	1	63
Parthenocissus	Parthenocissus tricuspidata (Siebold & Zucc.) Planch.	test	2	9	39	3	8	13	4	78
Parthenocissus	Parthenocissus quinquefolia (L.) Planch.	train	1	12	58	6	3	6	6	92
Phillyrea	Phillyrea media L.	test	1	7	28	0	1	0	7	44
Phillyrea	Phillyrea angustifolia L.	train	10	35	32	7	16	367	2	469
Phyteuma	Phyteuma hemisphaericum L.	test	27	1	4	28	0	0	2	62
Phyteuma	Phyteuma spicatum L.	train	43	5	22	19	6	0	3	98
Pilosella	Pilosella officinarum F.W.Schultz & Sch.Bip.	test	26	5	7	39	3	1	0	81
Pilosella	Pilosella aurantiaca (L.) F.W.Schultz & Sch.Bip.	train	50	2	6	16	8	0	4	86
Pilosella	Pilosella lactucella (Wallr.) P.D.Sell & C.West	train	14	6	5	13	0	0	0	38
Pinus	Pinus brutia Ten.	test	0	5	8	12	16	0	17	58
Pinus	Pinus cembra L.	train	1	4	20	31	13	0	34	103
Pinus	Pinus mugo Turra	train	8	23	10	25	31	0	5	102
Pinus	Pinus nigra Arnold	train	2	14	19	35	17	0	66	153
Pinus	Pinus pinaster Aiton	train	0	3	4	29	21	0	44	101
Pinus	Pinus pinea L.	train	2	5	2	14	11	0	52	86
Pinus	Pinus sylvestris L.	train	5	22	19	32	27	0	26	131
Pinus	Pinus halepensis Mill.	train	13	5	10	32	23	0	63	146
Pistacia	Pistacia terebinthus L.	test	29	28	62	11	28	73	8	239
Pistacia	Pistacia lentiscus L.	train	33	51	130	12	47	158	44	475
Pittosporum	Pittosporum tenuifolium Gaertn.	test	0	1	0	1	1	104	0	107
Pittosporum	Pittosporum tobira (Thunb.) W.T.Aiton	train	76	52	129	8	95	129	6	495
Plantago	Plantago major L.	test	6	1	12	62	5	1	0	87
Plantago	Plantago coronopus L.	train	17	1	5	80	0	4	0	107
Plantago	Plantago lagopus L.	train	10	3	3	19	2	3	0	40
Plantago	Plantago lanceolata L.	train	68	4	44	85	13	20	3	237
Plantago	Plantago maritima L.	train	6	0	1	41	0	0	0	48
Plantago	Plantago media L.	train	35	0	9	37	1	1	0	83
Platanthera	Platanthera bifolia (L.) Rich.	test	44	0	3	8	0	0	1	56
Platanthera	Platanthera chlorantha (Custer) Rchb.	train	56	2	2	32	0	0	1	93
Platanus	Platanus x hispanica Mill. ex Mￃﾼnchh.	test	27	30	99	33	57	123	158	527
Platanus	Platanus orientalis L.	train	9	5	57	21	10	1	40	143
Polygonatum	Polygonatum odoratum (Mill.) Druce	test	26	10	7	16	4	0	4	67
Polygonatum	Polygonatum multiflorum (L.) All.	train	9	20	5	10	11	0	1	56
Populus	Populus trichocarpa Torr. & A.Gray ex Hook.	test	0	1	6	1	0	21	3	32
Populus	Populus alba L.	train	12	17	52	12	9	199	56	357
Populus	Populus nigra L.	train	17	24	54	34	15	224	33	401
Populus	Populus tremula L.	train	2	11	21	10	3	101	13	161
Potentilla	Potentilla erecta (L.) Rￃﾤusch.	test	34	8	8	25	0	0	0	75
Potentilla	Potentilla indica (Andrews) F.T.Wolf	train	21	9	74	26	48	0	1	179
Potentilla	Potentilla tabernaemontani Asch.	train	24	5	7	33	0	1	0	70
Potentilla	Potentilla recta L.	train	29	9	11	23	1	1	1	75
Potentilla	Potentilla reptans L.	train	27	13	12	21	0	0	0	73
Potentilla	Potentilla sterilis (L.) Garcke	train	26	4	11	18	0	0	0	59
Primula	Primula veris L.	test	84	2	22	49	0	4	0	161
Primula	Primula vulgaris Huds.	train	74	1	13	49	0	4	0	141
Primula	Primula elatior (L.) Hill	train	31	0	8	35	3	0	1	78
Prunella	Prunella laciniata (L.) L.	test	47	8	4	13	2	0	1	75
Prunella	Prunella grandiflora (L.) Schￃﾶller	train	22	0	9	15	0	0	1	47
Prunella	Prunella hastifolia Brot.	train	18	1	9	10	0	0	3	41
Prunella	Prunella vulgaris L.	train	70	5	15	28	3	0	6	127
Prunus	Prunus spinosa L.	test	87	33	32	24	63	47	22	308
Prunus	Prunus armeniaca L.	train	28	0	17	0	7	10	18	80
Prunus	Prunus avium (L.) L.	train	53	21	60	19	18	70	47	288
Prunus	Prunus cerasifera Ehrh.	train	29	18	18	5	4	1	22	97
Prunus	Prunus dulcis (Mill.) D.A.Webb	train	113	16	39	18	67	102	51	406
Prunus	Prunus laurocerasus L.	train	61	12	77	14	18	117	14	313
Prunus	Prunus mahaleb L.	train	46	18	15	2	13	59	8	161
Prunus	Prunus padus L.	train	38	22	27	8	14	40	12	161
Prunus	Prunus serotina Ehrh.	train	2	12	1	5	4	2	2	28
Prunus	Prunus serrulata Lindl.	train	23	7	16	8	4	29	7	94
Quercus	Quercus pubescens Willd.	test	25	31	97	31	30	109	38	361
Quercus	Quercus cerris L.	train	0	7	27	10	19	85	21	169
Quercus	Quercus coccifera L.	train	25	30	62	22	98	85	9	331
Quercus	Quercus ilex L.	train	106	80	166	49	51	248	159	859
Quercus	Quercus petraea Liebl.	train	3	13	39	8	5	77	17	162
Quercus	Quercus rubra L.	train	0	8	43	3	12	50	40	156
Quercus	Quercus suber L.	train	4	17	31	18	7	11	74	162
Quercus	Quercus robur L.	train	33	38	76	25	43	35	59	309
Quercus	Quercus palustris Mￃﾼnchh.	train	0	2	6	0	2	33	2	45
Ranunculus	Ranunculus gramineus L.	test	20	1	0	28	2	0	0	51
Ranunculus	Ranunculus aconitifolius L.	train	20	13	11	23	0	0	1	68
Ranunculus	Ranunculus acris L.	train	17	6	12	8	4	0	2	49
Ranunculus	Ranunculus bulbosus L.	train	55	6	21	15	3	4	5	109
Ranunculus	Ranunculus paludosus Poir.	train	18	1	0	16	3	0	0	38
Ranunculus	Ranunculus parviflorus L.	train	4	2	5	3	6	0	0	20
Ranunculus	Ranunculus peltatus Schrank	train	22	17	3	31	3	0	0	76
Ranunculus	Ranunculus platanifolius L.	train	11	4	8	4	1	0	1	29
Ranunculus	Ranunculus repens L.	train	25	5	16	20	2	0	0	68
Ranunculus	Ranunculus trichophyllus Chaix	train	18	18	0	27	1	0	0	64
Ranunculus	Ranunculus flammula L.	train	27	12	9	34	2	0	4	88
Ranunculus	Ranunculus sceleratus L.	train	6	15	1	10	5	0	0	37
Reseda	Reseda phyteuma L.	test	34	10	0	33	15	0	0	92
Reseda	Reseda lutea L.	train	33	9	7	32	9	13	5	108
Reseda	Reseda luteola L.	train	24	5	7	18	1	0	4	59
Rhamnus	Rhamnus alpina L.	test	10	25	21	18	6	0	3	83
Rhamnus	Rhamnus alaternus L.	train	22	38	25	5	36	114	1	241
Rhamnus	Rhamnus cathartica L.	train	11	22	15	4	4	52	4	112
Rhamnus	Rhamnus pumila Turra	train	2	15	4	28	6	0	0	55
Rhinanthus	Rhinanthus minor L.	test	23	2	0	5	2	0	3	35
Rhinanthus	Rhinanthus alectorolophus (Scop.) Pollich	train	32	6	5	14	2	0	0	59
Rhus	Rhus typhina L.	test	16	7	25	4	17	64	12	145
Rhus	Rhus coriaria L.	train	5	9	17	16	17	152	5	221
Rosa	Rosa spinosissima L.	test	21	13	9	9	10	0	6	68
Rosa	Rosa agrestis Savi	train	15	3	11	4	7	0	3	43
Rosa	Rosa canina L.	train	100	20	24	16	36	2	12	210
Rosa	Rosa pendulina L.	train	48	12	15	17	16	0	5	113
Rubus	Rubus fruticosus L.	test	25	5	12	2	12	0	4	60
Rubus	Rubus idaeus L.	train	7	21	54	10	34	3	13	142
Rubus	Rubus pedatifolius Genￃﾩv.	train	0	24	29	1	1	0	8	63
Rubus	Rubus ulmifolius Schott	train	23	16	30	1	7	2	10	89
Rumex	Rumex acetosella L.	test	9	12	9	23	6	0	1	60
Rumex	Rumex crispus L.	train	7	9	15	20	10	4	3	68
Rumex	Rumex obtusifolius L.	train	5	5	7	24	13	0	1	55
Salix	Salix babylonica L.	test	31	12	11	13	0	0	27	94
Salix	Salix alba L.	train	10	19	31	140	6	7	31	244
Salix	Salix caprea L.	train	111	25	24	9	22	27	25	243
Salix	Salix cinerea L.	train	7	5	2	5	1	26	5	51
Salix	Salix fragilis L.	train	3	1	8	2	0	51	2	67
Salix	Salix herbacea L.	train	3	5	0	23	0	0	0	31
Salvia	Salvia verbenaca L.	test	28	0	8	19	0	0	2	57
Salvia	Salvia pratensis L.	train	64	0	17	27	4	1	4	117
Salvia	Salvia officinalis L.	train	27	4	26	7	0	4	4	72
Sambucus	Sambucus racemosa L.	test	30	23	18	8	28	2	11	120
Sambucus	Sambucus ebulus L.	train	43	15	15	30	14	3	7	127
Sambucus	Sambucus nigra L.	train	79	24	75	20	27	19	32	276
Saponaria	Saponaria ocymoides L.	test	73	7	5	41	0	0	0	126
Saponaria	Saponaria officinalis L.	train	73	15	17	33	3	0	1	142
Saxifraga	Saxifraga aizoides L.	test	30	4	4	36	1	0	1	76
Saxifraga	Saxifraga moschata Wulfen	train	6	1	0	22	0	0	0	29
Saxifraga	Saxifraga media Gouan	train	0	0	0	8	0	0	0	8
Saxifraga	Saxifraga tridactylites L.	train	17	25	7	33	1	1	0	84
Saxifraga	Saxifraga granulata L.	train	39	14	6	23	3	0	0	85
Saxifraga	Saxifraga paniculata Mill.	train	31	3	4	89	0	0	0	127
Scabiosa	Scabiosa atropurpurea L.	test	40	3	6	8	31	4	0	92
Scabiosa	Scabiosa columbaria L.	train	55	6	14	12	11	0	1	99
Scrophularia	Scrophularia auriculata L.	test	22	16	12	10	5	0	8	73
Scrophularia	Scrophularia nodosa L.	train	15	14	10	6	13	0	4	62
Sedum	Sedum acre L.	test	20	1	1	44	1	0	1	68
Sedum	Sedum album L.	train	23	8	0	50	1	0	3	85
Sedum	Sedum sediforme (Jacq.) Pau	train	44	9	13	52	14	0	6	138
Sedum	Sedum rupestre L.	train	28	4	4	41	0	0	5	82
Sedum	Sedum dasyphyllum L.	train	23	6	3	48	0	0	0	80
Sempervivum	Sempervivum tectorum L.	test	20	0	1	37	1	0	2	61
Sempervivum	Sempervivum arachnoideum L.	train	17	1	0	55	1	0	2	76
Sempervivum	Sempervivum montanum L.	train	15	0	0	32	0	0	2	49
Senecio	Senecio inaequidens DC.	test	60	17	7	47	14	0	2	147
Senecio	Senecio doronicum (L.) L.	train	38	5	17	30	0	0	1	91
Senecio	Senecio vulgaris L.	train	28	34	0	77	9	1	2	151
Senecio	Senecio ovatus (P.Gaertn., B.Mey. & Scherb.) Willd.	train	29	11	12	18	0	0	1	71
Serapias	Serapias lingua L.	test	45	0	0	19	0	0	0	64
Serapias	Serapias vomeracea (Burm.f.) Briq.	train	69	0	1	18	0	0	1	89
Silene	Silene gallica L.	test	52	4	3	7	1	0	0	67
Silene	Silene baccifera (L.) Roth	train	16	10	9	6	17	0	0	58
Silene	Silene acaulis (L.) Jacq.	train	26	1	0	51	0	0	0	78
Silene	Silene dioica (L.) Clairv.	train	84	11	14	16	0	0	2	127
Silene	Silene latifolia Poir.	train	182	11	52	15	13	9	11	293
Silene	Silene nutans L.	train	52	7	1	14	11	0	1	86
Silene	Silene vulgaris (Moench) Garcke	train	94	18	12	28	6	0	2	160
Silene	Silene conica L.	train	24	2	2	5	1	0	0	34
Silene	Silene italica (L.) Pers.	train	15	1	0	10	0	0	2	28
Silene	Silene uniflora Roth	train	15	1	1	24	2	0	1	44
Sisymbrium	Sisymbrium irio L.	test	10	12	4	20	9	5	0	60
Sisymbrium	Sisymbrium officinale (L.) Scop.	train	14	12	10	26	6	5	4	77
Solanum	Solanum nigrum L.	test	45	17	31	38	34	2	4	171
Solanum	Solanum dulcamara L.	train	70	22	25	18	56	2	1	194
Sonchus	Sonchus tenerrimus L.	test	12	19	4	36	2	4	1	78
Sonchus	Sonchus asper (L.) Hill	train	34	19	18	52	9	2	7	141
Sorbus	Sorbus intermedia (Ehrh.) Pers.	test	3	0	22	2	3	17	4	51
Sorbus	Sorbus aucuparia L.	train	10	21	45	22	39	9	22	168
Sorbus	Sorbus domestica L.	train	10	26	32	12	35	41	17	173
Sorbus	Sorbus torminalis (L.) Crantz	train	17	9	47	9	22	39	16	159
Sorbus	Sorbus aria (L.) Crantz	train	17	21	39	19	15	41	25	177
Spergula	Spergula media (L.) Bartl. & H.L.Wendl.	test	17	3	1	10	9	0	0	40
Spergula	Spergula arvensis L.	train	18	9	2	18	2	0	1	50
Stachys	Stachys sylvatica L.	test	46	7	8	14	4	0	5	84
Stachys	Stachys recta L.	train	35	3	4	11	2	0	2	57
Stellaria	Stellaria holostea L.	test	82	20	10	37	1	1	3	154
Stellaria	Stellaria media (L.) Vill.	train	33	29	10	67	0	0	1	140
Symphytum	Symphytum officinale L.	test	77	15	24	31	8	1	8	164
Symphytum	Symphytum tuberosum L.	train	36	11	9	18	0	0	3	77
Taraxacum	Taraxacum campylodes G.E.Haglund	test	13	0	0	4	1	1	0	19
Taraxacum	Taraxacum officinale F.H.Wigg.	train	32	0	7	183	14	0	0	236
Teucrium	Teucrium montanum L.	test	32	7	4	36	0	0	0	79
Teucrium	Teucrium chamaedrys L.	train	37	7	7	23	0	0	1	75
Teucrium	Teucrium flavum L.	train	11	7	17	12	4	0	0	51
Teucrium	Teucrium fruticans L.	train	40	6	25	2	0	0	4	77
Teucrium	Teucrium scorodonia L.	train	35	14	15	31	4	0	3	102
Thymus	Thymus vulgaris L.	test	53	6	2	30	0	1	2	94
Thymus	Thymus serpyllum L.	train	24	8	1	21	0	0	0	54
Tilia	Tilia cordata Mill.	test	8	14	36	10	9	31	22	130
Tilia	Tilia platyphyllos Scop.	train	10	8	97	11	25	75	29	255
Tilia	Tilia dasystyla Stev.	train	0	3	21	13	17	21	13	88
Tordylium	Tordylium apulum L.	test	18	2	3	2	23	0	0	48
Tordylium	Tordylium maximum L.	train	14	4	16	7	14	0	1	56
Tractema	Tractema verna (Huds.) Speta	test	10	0	1	4	0	0	0	15
Tractema	Tractema lilio-hyacinthus (L.) Speta	train	20	0	0	31	3	0	0	54
Tragopogon	Tragopogon porrifolius L.	test	68	1	1	9	11	0	0	90
Tragopogon	Tragopogon pratensis L.	train	55	6	1	20	15	1	1	99
Trifolium	Trifolium scabrum L.	test	8	16	6	7	3	0	1	41
Trifolium	Trifolium alpinum L.	train	27	5	2	23	4	1	0	62
Trifolium	Trifolium cherleri L.	train	1	2	0	1	22	0	0	26
Trifolium	Trifolium incarnatum L.	train	29	4	5	12	0	0	2	52
Trifolium	Trifolium pratense L.	train	100	6	26	28	0	4	2	166
Trifolium	Trifolium repens L.	train	37	7	24	19	0	0	1	88
Trifolium	Trifolium resupinatum L.	train	25	7	2	6	7	0	0	47
Trifolium	Trifolium stellatum L.	train	31	7	5	10	13	0	2	68
Trifolium	Trifolium subterraneum L.	train	19	25	9	12	0	0	2	67
Trifolium	Trifolium campestre Schreb.	train	20	21	2	11	0	0	0	54
Ulex	Ulex europaeus L.	test	94	18	66	51	101	0	24	354
Ulex	Ulex gallii Planch.	train	3	0	0	9	0	0	0	12
Vaccinium	Vaccinium myrtillus L.	test	10	16	4	18	23	0	1	72
Vaccinium	Vaccinium vitis-idaea L.	train	24	7	2	12	6	0	0	51
Valeriana	Valeriana celtica L.	test	7	1	0	9	1	0	0	18
Valeriana	Valeriana officinalis L.	train	59	19	26	21	10	0	4	139
Verbascum	Verbascum pulverulentum Vill.	test	36	4	17	24	1	0	6	88
Verbascum	Verbascum blattaria L.	train	51	3	26	20	9	26	9	144
Verbascum	Verbascum boerhavii L.	train	24	2	9	14	1	2	0	52
Verbascum	Verbascum lychnitis L.	train	46	8	19	44	0	0	8	125
Verbascum	Verbascum sinuatum L.	train	34	7	14	32	1	0	4	92
Verbascum	Verbascum thapsus L.	train	111	5	95	80	3	0	9	303
Verbascum	Verbascum nigrum L.	train	72	2	21	26	2	0	7	130
Veronica	Veronica chamaedrys L.	test	81	19	36	28	0	1	7	172
Veronica	Veronica anagallis-aquatica L.	train	16	17	4	15	0	0	1	53
Veronica	Veronica arvensis L.	train	12	23	3	7	1	0	4	50
Veronica	Veronica cymbalaria Bodard	train	10	17	9	32	3	2	5	78
Veronica	Veronica officinalis L.	train	18	15	9	18	3	0	1	64
Veronica	Veronica persica Poir.	train	129	35	19	69	9	3	2	266
Veronica	Veronica hederifolia L.	train	14	30	8	22	4	0	2	80
Veronica	Veronica serpyllifolia L.	train	26	21	3	21	2	0	1	74
Veronica	Veronica beccabunga L.	train	12	21	6	21	0	3	3	66
Viburnum	Viburnum lantana L.	test	51	32	48	16	31	34	7	219
Viburnum	Viburnum opulus L.	train	42	46	42	13	32	69	13	257
Viburnum	Viburnum tinus L.	train	123	39	193	16	99	246	52	768
Viburnum	Viburnum rhytidophyllum Hemsl. ex F.B.Forbes & Hemsl.	train	17	3	61	4	29	24	15	153
Vicia	Vicia hybrida L.	test	25	10	15	2	12	0	1	65
Vicia	Vicia hirsuta (L.) Gray	train	11	15	4	5	14	0	0	49
Vicia	Vicia sepium L.	train	19	23	9	6	3	0	0	60
Vicia	Vicia cracca L.	train	51	19	21	19	5	0	0	115
Vicia	Vicia pannonica Crantz	train	23	15	8	2	6	0	0	54
Vicia	Vicia sativa L.	train	47	30	25	11	9	3	1	126
Vinca	Vinca minor L.	test	94	18	20	17	0	0	1	150
Vinca	Vinca major L.	train	62	6	16	9	0	1	0	94
Vincetoxicum	Vincetoxicum hirundinaria Medik.	test	26	17	11	21	14	0	0	89
Vincetoxicum	Vincetoxicum nigrum (L.) Moench	train	22	9	0	3	2	0	1	37
Viola	Viola odorata L.	test	45	2	4	35	0	1	1	88
Viola	Viola biflora L.	train	30	3	3	32	0	0	0	68
Viola	Viola cornuta L.	train	20	5	3	14	0	0	0	42
Viola	Viola alba Besser	train	26	5	0	18	0	1	0	50
Viola	Viola arvensis Murray	train	40	7	4	16	0	0	2	69
Viola	Viola calcarata L.	train	24	0	1	24	0	0	0	49
Viola	Viola lutea Huds.	train	25	6	4	16	0	0	2	53
Viola	Viola riviniana Rchb.	train	62	3	20	42	12	0	2	141
Viola	Viola tricolor L.	train	78	5	1	25	2	0	1	112

## Sheet: genus CM_run_2
Flower	Branch	Leaf	Entire	Fruit	LeafScan	Stem	test_images_total	genus	Abies	Acer	Achillea	Aconitum	Agave	Ajuga	Allium	Alnus	Althaea	Anacamptis	Anemone	Angelica	Anthyllis	Arctium	Aristolochia	Armeria	Arum	Asparagus	Asphodelus	Asplenium	Astragalus	Astrantia	Bartsia	Berberis	Betula	Blackstonia	Bupleurum	Calendula	Campanula	Cardamine	Carduus	Carex	Carlina	Centaurea	Centaurium	Centranthus	Cephalanthera	Cirsium	Cistus	Clematis	Clinopodium
0	8	30	14	10	0	14	76	Abies	0.355263	0.0526316	0	0	0	0	0	0.0263158	0	0	0	0	0	0	0	0	0	0	0	0.0131579	0	0	0	0	0.0131579	0	0	0	0	0	0	0	0	0	0	0	0	0	0	0	0
74	41	79	30	71	112	50	457	Acer	0	0.251641	0	0	0	0.00218818	0	0	0	0	0.00656455	0	0	0	0	0	0	0	0	0	0.00437637	0	0	0	0.00656455	0	0.00218818	0	0	0	0	0.00437637	0	0	0	0	0	0	0	0	0
95	14	40	39	3	0	2	193	Achillea	0	0	0.129534	0	0	0	0.0103627	0.00518135	0	0	0	0.0207254	0	0	0	0.0103627	0	0.00518135	0	0.00518135	0	0	0	0.00518135	0	0	0	0	0	0.0310881	0.0466321	0.00518135	0	0.00518135	0	0.00518135	0	0.00518135	0	0	0
43	2	23	36	18	0	4	126	Aconitum	0	0.047619	0	0.0873016	0	0	0.00793651	0	0	0	0	0	0	0	0.0555556	0	0.00793651	0	0	0.00793651	0.031746	0.015873	0	0.015873	0	0	0	0	0	0.015873	0	0	0	0	0	0	0	0	0	0.00793651	0
27	0	40	39	0	0	5	111	Agave	0.00900901	0	0	0	0.504505	0	0.00900901	0	0	0	0	0	0	0	0	0	0	0	0.0630631	0	0	0	0	0	0	0	0	0	0	0	0	0	0	0	0	0.036036	0	0	0	0	0
28	2	2	22	0	0	2	56	Ajuga	0	0	0	0	0	0.803571	0	0	0	0	0	0	0	0	0	0	0	0	0	0	0	0	0	0	0	0	0	0	0	0	0	0	0	0	0	0	0	0	0	0	0
59	0	0	14	1	0	1	75	Allium	0	0	0	0	0.0133333	0	0.493333	0	0	0.0133333	0	0	0	0	0	0.0266667	0	0	0	0	0	0.0266667	0	0	0	0	0	0	0	0	0.106667	0	0	0.0933333	0	0	0	0.08	0	0	0
74	39	63	8	57	53	42	336	Alnus	0	0.00892857	0	0	0	0	0	0.330357	0	0	0	0	0	0	0	0	0	0	0	0	0.00595238	0	0	0.00297619	0.199405	0	0	0	0	0	0	0	0	0	0	0	0	0	0	0	0
42	3	19	8	11	0	0	83	Althaea	0	0	0.0361446	0	0	0	0	0	0.060241	0	0	0	0	0	0	0	0	0	0	0	0	0.0240964	0	0	0	0	0	0.0120482	0	0	0	0	0	0.0120482	0	0	0	0.0120482	0.0240964	0	0
18	1	0	2	0	0	0	21	Anacamptis	0	0	0	0	0	0	0	0	0	0.666667	0	0	0	0	0	0	0	0	0	0	0	0	0	0	0	0	0	0	0	0	0	0	0	0	0	0	0	0	0	0	0
40	1	1	15	0	0	2	59	Anemone	0	0	0	0	0	0	0.0169492	0	0	0	0.423729	0	0	0	0	0	0	0	0	0	0	0	0	0	0	0	0	0	0.0169492	0	0	0	0	0	0	0	0	0	0	0	0
12	6	0	7	12	0	3	40	Angelica	0	0.15	0	0	0	0	0.05	0	0	0	0	0.425	0	0	0	0	0	0	0	0	0	0	0	0	0	0	0	0	0	0	0	0	0	0	0	0	0	0.025	0	0.025	0
28	1	7	35	1	0	0	72	Anthyllis	0	0	0	0	0	0	0	0	0	0	0	0	0.0833333	0	0	0.0416667	0	0	0	0.0138889	0.0972222	0	0	0	0	0	0	0	0	0	0.0138889	0	0	0	0	0.0833333	0	0	0	0	0.0138889
22	5	10	9	3	0	1	50	Arctium	0	0.02	0	0.02	0	0	0	0	0	0	0	0	0	0.84	0.02	0	0	0	0	0	0	0	0	0	0	0	0	0	0	0	0	0	0	0	0	0	0	0.02	0	0	0
22	19	0	18	3	0	0	62	Aristolochia	0	0	0	0	0	0	0	0	0	0	0	0	0	0.0806452	0.709677	0	0	0	0	0	0	0	0	0	0	0	0	0	0.016129	0	0	0	0	0	0	0	0	0	0	0	0
54	0	3	23	1	2	0	83	Armeria	0	0	0	0	0	0	0.0240964	0	0	0	0.0120482	0	0	0	0	0.361446	0	0	0	0	0	0.0240964	0	0	0	0	0	0	0	0	0	0	0	0	0	0	0	0	0	0	0
26	0	12	41	6	0	0	85	Arum	0	0.0470588	0	0	0.0117647	0	0	0	0	0	0.0117647	0	0	0.0117647	0.0117647	0	0.729412	0	0	0	0	0	0	0	0	0	0	0	0	0	0	0	0	0	0	0	0	0	0	0	0
12	24	4	11	6	0	1	58	Asparagus	0	0.0172414	0	0	0	0	0.0172414	0	0	0	0	0	0	0	0	0	0	0.0172414	0.0172414	0	0	0	0	0.0172414	0	0.0172414	0	0	0	0.0344828	0	0	0	0.0172414	0	0	0	0.0172414	0	0	0
17	2	2	19	11	0	0	51	Asphodelus	0	0	0	0	0	0	0.0392157	0	0	0	0	0	0	0	0.0196078	0	0	0	0.72549	0	0	0	0	0	0	0	0	0	0.0196078	0	0	0	0	0	0	0	0	0	0	0	0
0	0	56	88	1	7	0	152	Asplenium	0	0	0	0	0	0	0	0	0	0	0	0	0	0	0	0	0.00657895	0	0	0.782895	0.0328947	0	0	0.00657895	0	0	0.00657895	0	0	0.00657895	0	0.0197368	0	0	0	0	0	0	0	0	0
1	5	2	11	14	0	0	33	Astragalus	0	0	0	0	0	0	0	0	0	0	0	0	0	0	0.030303	0	0	0	0	0	0.30303	0	0	0	0	0	0	0	0	0	0	0	0	0	0	0	0	0	0	0	0
34	5	7	11	11	6	0	74	Astrantia	0	0.0405405	0.0405405	0	0	0	0.0405405	0	0	0	0.0135135	0.0675676	0	0	0	0	0	0	0	0	0	0.351351	0	0	0	0	0	0	0.027027	0	0	0	0	0.027027	0	0	0	0	0	0.0675676	0
17	2	3	17	1	0	1	41	Bartsia	0	0	0	0	0	0.243902	0	0	0	0	0.0243902	0	0	0	0	0	0	0	0	0	0	0	0.0487805	0	0	0	0	0	0	0	0	0	0	0	0	0	0	0	0	0	0.0487805
24	18	7	2	38	0	6	95	Berberis	0	0.0315789	0	0	0	0	0	0	0	0	0	0.0105263	0	0	0	0	0	0	0	0	0	0	0	0.0421053	0	0.0315789	0	0	0	0	0	0	0	0	0	0	0	0	0	0	0
1	0	12	8	0	28	8	57	Betula	0	0.0175439	0	0	0	0	0	0.0701754	0	0	0	0	0	0	0	0	0	0	0	0	0	0	0	0	0.789474	0	0	0	0	0	0	0	0	0	0	0	0	0	0	0	0
15	4	0	3	0	0	5	27	Blackstonia	0	0	0	0	0	0	0	0	0	0	0	0	0	0	0	0	0	0	0	0	0	0	0	0	0	0.518519	0	0	0	0	0	0	0	0	0.185185	0	0	0	0	0	0
24	3	1	14	2	0	0	44	Bupleurum	0	0	0	0	0	0	0.0227273	0	0	0	0	0	0	0	0	0	0	0	0	0	0	0	0	0	0	0	0.25	0	0	0.0227273	0	0	0	0	0	0	0	0	0	0	0
36	1	8	10	1	0	2	58	Calendula	0	0	0	0	0	0	0	0	0	0	0	0	0	0	0	0	0	0	0	0	0	0	0	0	0	0	0	0.689655	0	0	0	0	0	0	0	0.0172414	0	0	0	0	0
65	4	11	21	0	0	2	103	Campanula	0	0	0.0291262	0	0	0	0.00970874	0	0	0	0	0	0	0	0	0	0	0	0	0	0	0	0	0	0	0	0	0.00970874	0.76699	0.0291262	0	0	0	0.00970874	0	0	0	0	0	0	0
28	13	12	22	6	0	0	81	Cardamine	0	0	0.0123457	0	0	0	0.0246914	0	0	0	0.0864198	0	0	0	0	0	0	0	0	0	0.0123457	0.0617284	0	0	0	0	0	0	0.0246914	0.283951	0	0	0	0	0	0	0	0	0	0	0
29	7	3	11	9	0	4	63	Carduus	0	0	0	0	0	0	0	0	0	0	0	0	0	0	0	0	0	0	0	0	0	0	0	0	0	0	0	0	0	0	0.47619	0	0	0.015873	0	0	0	0.333333	0	0	0
6	1	0	6	14	0	0	27	Carex	0	0	0	0	0	0	0	0	0	0	0	0	0	0	0	0	0	0	0	0	0	0	0	0	0	0	0	0	0	0.037037	0.037037	0.296296	0	0	0	0	0	0	0	0	0
29	0	6	29	16	0	0	80	Carlina	0	0	0	0	0	0	0	0	0.0125	0	0.0125	0.0125	0	0	0	0	0	0	0	0	0	0	0	0	0	0	0	0	0	0	0.1	0	0.675	0.0125	0	0	0	0.0875	0	0	0
35	2	2	20	5	0	0	64	Centaurea	0	0	0	0	0	0	0.015625	0	0	0	0	0	0	0.03125	0.03125	0	0	0	0	0	0	0	0	0	0	0	0	0	0	0	0	0	0.015625	0.703125	0	0	0	0.015625	0	0	0
62	9	4	29	0	0	2	106	Centaurium	0	0	0	0	0	0	0.0188679	0	0	0.00943396	0	0	0	0	0	0.00943396	0	0	0	0	0.0283019	0	0	0	0	0	0	0	0.00943396	0.0754717	0	0	0	0.00943396	0	0	0	0	0	0	0
26	5	1	14	2	0	2	50	Centranthus	0	0	0	0	0	0	0.08	0	0	0.02	0	0	0	0	0	0.04	0	0	0	0	0	0	0	0	0	0	0	0	0	0.04	0.02	0	0	0	0	0.44	0	0	0	0	0
47	2	1	61	0	0	0	111	Cephalanthera	0	0	0	0	0	0	0.045045	0	0	0	0.00900901	0	0	0	0	0	0	0	0	0	0	0	0.00900901	0	0	0	0	0	0.027027	0.0630631	0	0	0	0	0	0	0.036036	0	0	0	0
82	12	31	38	28	0	10	201	Cirsium	0	0	0	0	0	0	0	0	0	0	0	0	0	0.00995025	0	0	0	0	0	0	0	0	0	0	0	0	0	0	0	0	0.268657	0	0.00497512	0.00995025	0	0	0	0.666667	0	0	0
57	14	25	34	14	0	4	148	Cistus	0	0	0	0	0	0	0	0	0	0	0.0135135	0	0	0	0	0	0	0	0	0	0	0	0	0	0	0	0	0.00675676	0	0	0	0	0	0.0135135	0	0	0	0	0.540541	0	0.00675676
75	22	36	21	64	12	12	242	Clematis	0	0.0289256	0	0	0	0	0.00413223	0.0123967	0	0	0.0330579	0.00826446	0	0.00826446	0	0	0	0	0	0	0.00826446	0.00413223	0	0	0	0	0	0	0.00826446	0.0123967	0.0123967	0	0.0619835	0.0247934	0	0	0	0.0289256	0	0.305785	0
59	24	10	16	0	0	3	112	Clinopodium	0	0	0	0	0	0.0178571	0	0	0	0	0	0	0	0	0	0	0	0	0	0	0	0	0	0	0	0	0	0	0.0625	0.0178571	0	0	0	0	0	0	0	0	0	0	0.116071
152	5	27	25	0	3	1	213	Convolvulus	0	0	0	0	0	0	0.0140845	0	0	0	0.00469484	0	0	0	0.00469484	0	0	0	0	0	0.00938967	0	0	0	0	0	0	0	0	0.00469484	0	0.00469484	0	0.00938967	0	0	0	0	0.00469484	0	0
125	41	38	14	26	75	23	342	Cornus	0	0.195906	0	0	0	0	0	0	0	0	0	0	0.0116959	0	0	0	0	0	0	0	0	0	0	0	0.00292398	0	0.00877193	0	0	0	0	0	0	0	0	0	0	0	0	0.00292398	0
24	8	8	16	1	0	1	58	Coronilla	0	0	0	0	0	0.0172414	0	0	0	0	0	0	0.0344828	0	0	0	0	0	0	0	0	0	0	0	0	0	0	0.0172414	0	0.0172414	0	0	0	0	0	0	0	0	0	0	0
14	9	39	9	19	40	10	140	Crataegus	0	0.00714286	0	0	0	0	0	0	0	0	0	0	0	0	0	0	0	0	0	0	0	0	0	0	0.00714286	0	0	0	0	0	0	0	0	0	0	0	0	0	0	0	0
12	19	4	20	5	1	1	62	Crepis	0	0	0	0	0	0	0	0	0	0	0	0	0	0	0	0	0	0	0	0	0	0	0	0	0	0	0	0.016129	0	0.0322581	0.0322581	0	0	0.016129	0	0	0	0	0	0	0
93	4	5	30	2	0	3	137	Cyanus	0	0	0.00729927	0	0	0	0	0	0	0	0	0	0	0	0.00729927	0	0	0	0.00729927	0	0	0	0	0	0	0	0	0	0.0729927	0.00729927	0	0	0	0.138686	0	0	0	0.00729927	0	0	0
66	15	2	26	31	0	2	142	Cytisus	0	0.00704225	0	0	0	0	0	0	0	0	0	0	0	0	0	0	0	0	0	0	0.00704225	0	0	0	0	0	0	0	0	0.00704225	0	0	0	0	0	0	0	0.00704225	0	0	0
48	0	0	26	0	0	1	75	Dactylorhiza	0	0	0	0	0	0	0.0133333	0	0	0.0533333	0	0	0.0133333	0	0	0	0	0	0	0	0	0	0	0	0	0	0	0	0	0	0	0	0	0	0	0	0	0	0	0	0
23	3	4	25	0	166	0	221	Daphne	0	0.00452489	0	0	0	0	0	0	0	0.00452489	0	0	0.00904977	0	0	0	0	0	0	0	0.00452489	0	0	0	0	0	0	0	0	0	0	0	0	0.0361991	0	0.0361991	0	0	0	0	0
46	10	3	5	0	0	2	66	Dianthus	0	0	0	0	0	0.0151515	0	0	0	0	0.0151515	0	0	0	0	0.0151515	0	0	0	0	0	0	0	0	0	0	0	0	0.0151515	0	0	0	0	0	0	0	0	0	0	0	0
45	6	7	34	7	0	1	100	Digitalis	0	0	0	0	0	0	0	0	0	0	0	0.01	0	0	0	0	0	0	0	0	0.1	0	0.02	0	0	0	0	0	0.02	0	0	0	0	0	0	0	0.03	0	0	0	0
28	12	4	22	4	2	0	72	Diplotaxis	0	0	0	0	0	0	0	0	0	0	0	0	0.0277778	0	0.0138889	0	0	0	0	0	0	0	0	0	0	0	0	0.0138889	0.0138889	0.152778	0	0	0	0.0416667	0.0138889	0	0	0	0	0	0
25	6	7	16	9	0	1	64	Dorycnium	0	0	0	0	0	0.015625	0	0	0	0	0	0	0.078125	0	0	0	0	0	0	0	0.03125	0	0.015625	0	0	0	0	0	0	0	0	0	0	0.015625	0	0	0	0.015625	0	0	0
25	6	2	28	1	0	2	64	Epilobium	0	0	0	0	0	0	0	0	0	0	0	0	0	0	0	0	0	0	0	0	0	0	0	0	0	0	0	0	0	0	0	0	0	0.015625	0	0	0	0	0	0	0
72	1	6	25	0	0	1	105	Epipactis	0	0.00952381	0	0	0	0	0.00952381	0	0	0	0	0	0	0	0	0	0	0	0	0	0	0	0	0	0	0	0	0	0	0	0	0	0	0	0	0	0.0857143	0	0	0	0
37	9	7	15	0	0	7	75	Erica	0.0133333	0.0133333	0.0266667	0	0	0	0	0	0	0	0	0.0266667	0	0	0	0	0	0.0133333	0.0133333	0	0	0	0	0	0	0	0	0	0	0	0	0	0	0	0	0	0	0.0133333	0	0.0266667	0
49	2	23	41	0	1	2	118	Erigeron	0	0.00847458	0	0	0	0	0	0	0	0	0	0	0	0	0	0	0	0	0	0	0	0	0	0	0	0	0	0.0254237	0.0169492	0.00847458	0	0	0.0169492	0.00847458	0	0.00847458	0	0	0.0254237	0.00847458	0
21	2	23	13	23	0	2	84	Erodium	0	0.0119048	0	0	0	0	0	0	0	0	0.0595238	0	0	0	0	0	0	0	0	0.0119048	0.0238095	0	0	0	0	0	0	0	0	0	0	0	0	0	0	0	0	0	0	0	0
30	3	5	27	4	0	0	69	Eryngium	0	0	0	0	0	0	0	0	0	0	0	0	0	0	0	0	0	0	0	0	0	0	0	0	0	0	0	0	0	0	0.0434783	0	0.0144928	0.0289855	0	0	0	0	0	0	0
19	6	28	1	13	0	2	69	Euonymus	0	0.0724638	0	0	0	0.0144928	0	0	0	0	0	0	0	0	0.0144928	0	0	0	0	0	0	0	0	0	0	0	0	0	0	0	0	0	0	0	0	0	0	0	0	0	0
63	16	8	69	1	0	0	157	Euphorbia	0.00636943	0.0191083	0	0.0127389	0	0	0.00636943	0.00636943	0	0	0.0127389	0	0.044586	0	0.00636943	0.0127389	0	0	0	0	0	0	0	0	0	0	0.0191083	0	0	0	0	0	0	0.00636943	0	0	0	0.00636943	0	0	0
43	27	23	22	4	0	0	119	Filipendula	0	0.0252101	0.00840336	0.00840336	0	0	0.00840336	0	0	0	0	0.0504202	0	0	0	0	0	0	0	0	0	0.00840336	0	0	0	0	0	0	0.0168067	0.0168067	0	0	0	0	0	0	0	0	0	0.0252101	0.00840336
47	55	66	65	31	69	53	386	Fraxinus	0	0.0932642	0	0	0	0	0.0103627	0.0103627	0	0	0	0.0103627	0	0	0	0	0	0	0.00259067	0	0.00259067	0	0	0	0	0	0	0	0	0	0	0.00259067	0	0	0	0	0	0	0	0	0
73	1	1	43	7	0	0	125	Fritillaria	0	0	0	0	0	0	0.048	0	0	0	0.048	0	0	0	0	0	0.008	0	0	0	0	0.032	0	0	0	0	0	0	0	0	0.016	0.008	0	0	0	0	0	0	0	0	0
47	5	10	9	0	0	0	71	Fumaria	0	0	0	0	0	0	0.028169	0	0	0	0.028169	0	0.028169	0	0	0	0	0	0	0	0.140845	0	0	0	0	0	0	0	0	0	0	0	0	0	0	0	0	0	0	0	0
9	1	1	18	0	0	0	29	Gagea	0	0	0	0	0	0	0	0	0	0.0344828	0	0	0	0	0	0	0	0	0	0	0	0	0	0	0	0.0344828	0	0	0	0	0	0	0	0	0.0344828	0	0	0	0	0	0
18	17	24	25	10	0	9	103	Galium	0	0.00970874	0.00970874	0	0	0	0	0	0	0	0	0	0	0	0	0.00970874	0	0	0	0.00970874	0.00970874	0.0194175	0	0	0	0	0	0	0	0.0485437	0	0	0	0	0	0	0	0	0.00970874	0	0
48	11	9	15	3	0	0	86	Genista	0	0	0	0	0	0	0	0	0	0	0	0	0	0	0	0	0	0	0	0	0	0	0	0	0	0	0	0	0.0116279	0	0	0	0	0.0581395	0.0348837	0	0	0	0	0	0
28	0	0	18	0	0	0	46	Gentiana	0	0	0	0	0	0	0	0	0	0	0.0217391	0	0	0	0	0	0	0	0	0	0	0	0	0	0	0	0	0	0.0217391	0	0	0	0	0	0	0	0	0	0	0	0
34	12	15	18	7	0	2	88	Geranium	0	0.0227273	0	0	0	0	0	0	0	0	0	0	0	0	0	0	0	0	0	0	0	0.136364	0	0	0	0	0	0	0.0113636	0	0	0	0	0	0	0	0	0	0	0	0
34	8	3	9	10	0	0	64	Geum	0	0	0	0	0	0.015625	0	0	0	0	0.203125	0	0	0	0	0	0	0	0	0	0	0	0	0	0	0	0	0	0	0	0	0	0	0	0	0	0	0	0	0	0.015625
3	3	0	30	0	0	0	36	Globularia	0	0	0	0	0	0	0	0	0	0	0	0	0	0	0	0	0	0	0	0	0	0	0	0	0	0	0	0	0	0	0	0	0	0.0277778	0	0	0	0	0.0833333	0	0
65	2	1	16	0	0	0	84	Gymnadenia	0	0	0	0	0	0.0119048	0	0	0	0.309524	0	0	0	0	0	0	0	0	0	0	0	0	0	0	0	0	0	0	0	0	0	0.0119048	0	0	0	0	0	0	0	0	0
59	8	4	42	0	0	2	115	Helianthemum	0	0	0	0	0	0	0	0	0	0	0.0173913	0	0	0	0	0	0	0	0	0	0	0	0	0	0	0	0	0	0	0	0	0	0	0	0	0	0	0	0.391304	0	0
86	9	46	63	31	2	3	240	Helleborus	0	0.0541667	0.00416667	0.00416667	0	0	0.0166667	0	0	0	0.0208333	0.00833333	0	0	0.0125	0.00833333	0.00833333	0	0	0	0	0	0	0	0	0	0	0	0	0.00416667	0	0	0	0	0	0.00416667	0	0	0	0	0
53	10	37	32	21	0	11	164	Heracleum	0	0.0304878	0	0	0	0	0.0121951	0	0.0182927	0	0.0182927	0.109756	0	0	0	0	0	0	0	0	0	0.00609756	0	0	0	0	0	0	0	0.00609756	0.00609756	0	0	0.00609756	0	0	0	0.00609756	0	0.0121951	0
80	9	32	4	7	2	3	137	Hibiscus	0	0.167883	0	0	0	0.00729927	0.00729927	0	0.0437956	0	0	0	0	0	0	0	0	0	0	0	0	0	0	0	0	0	0	0	0	0.00729927	0	0	0	0	0	0	0	0	0.0291971	0	0
143	0	10	72	0	0	0	225	Himantoglossum	0	0	0	0	0	0.0222222	0.00444444	0	0	0.0711111	0	0	0	0	0	0	0	0	0.0133333	0	0.00444444	0	0	0	0	0	0	0	0	0	0	0	0	0	0	0	0	0.00444444	0	0	0
38	25	14	8	4	0	3	92	Hippocrepis	0	0.0326087	0	0	0	0	0	0	0	0	0	0	0	0	0.0217391	0	0	0	0	0	0.0434783	0	0	0	0	0	0	0	0	0.0108696	0	0	0	0	0	0	0	0	0	0	0
36	14	9	17	2	0	0	78	Hypericum	0	0.0128205	0	0	0	0	0	0.0128205	0	0	0	0	0	0	0	0	0	0	0	0	0	0	0	0	0	0	0	0	0	0	0	0	0	0	0	0.0384615	0	0	0	0	0
50	6	16	10	4	2	1	89	Impatiens	0	0.0786517	0	0	0	0	0	0	0	0	0	0.011236	0	0	0	0	0	0	0	0	0.011236	0	0	0	0	0	0	0	0	0	0	0	0	0	0	0.0224719	0	0	0.011236	0	0
121	0	2	100	6	0	0	229	Iris	0	0.00436681	0	0.0393013	0	0	0	0	0	0	0.113537	0	0	0	0	0	0.161572	0	0	0	0	0	0.00436681	0	0	0	0	0	0.0305677	0.00436681	0	0	0	0	0	0	0	0	0	0	0
30	6	11	14	0	2	3	66	Jacobaea	0	0	0	0	0	0	0	0	0	0	0.0151515	0	0	0	0	0	0	0	0	0	0	0	0	0	0	0	0	0	0	0	0	0	0	0.0606061	0	0	0	0	0	0	0
36	24	56	10	47	52	26	251	Juglans	0	0.0398406	0	0	0	0	0	0.0557769	0	0	0	0	0	0	0	0	0	0	0	0.00796813	0.0119522	0	0	0	0	0	0	0.00398406	0	0	0	0	0	0	0	0	0	0	0	0	0
5	6	1	2	2	0	0	16	Juncus	0	0	0	0	0	0	0	0	0	0.0625	0	0	0	0	0	0	0	0	0	0	0	0	0	0	0	0	0	0	0	0	0	0	0	0	0	0	0	0	0	0	0
1	20	9	14	11	0	4	59	Juniperus	0	0.0169492	0	0	0	0	0	0	0	0	0	0	0	0	0	0	0	0	0	0	0	0	0	0	0	0	0	0	0	0	0	0	0	0	0	0	0	0	0	0	0
27	3	9	16	8	0	0	63	Knautia	0	0	0	0	0	0	0	0	0	0.015873	0	0	0	0.015873	0	0	0	0	0	0	0	0.015873	0	0	0	0	0	0	0.031746	0	0.015873	0	0	0.015873	0	0	0	0.031746	0	0	0.015873
20	4	4	14	1	1	4	48	Lactuca	0	0	0	0	0.0208333	0	0	0	0	0	0	0	0	0	0	0	0	0	0	0	0.0416667	0	0	0	0	0.0416667	0	0	0	0	0	0	0	0.0833333	0.0416667	0	0	0	0	0	0
56	17	17	13	0	0	2	105	Lamium	0	0.00952381	0	0	0	0.0190476	0	0	0	0	0	0	0	0	0	0	0	0	0	0	0	0	0	0	0	0	0	0	0.0380952	0	0	0	0	0	0	0	0	0	0	0	0
31	12	5	8	8	0	0	64	Lathyrus	0	0	0	0	0	0	0.015625	0	0	0	0	0	0	0	0	0	0	0	0	0	0	0	0	0	0	0	0	0	0	0	0	0	0	0	0	0	0	0	0	0	0
89	8	19	37	7	0	0	160	Lilium	0	0.00625	0	0	0	0	0.04375	0.0125	0	0.025	0.0375	0	0	0	0	0.00625	0	0	0	0	0.01875	0.0125	0	0	0	0	0.00625	0	0.01875	0	0	0	0	0	0	0.00625	0	0.00625	0	0	0
11	9	2	26	0	0	0	48	Limonium	0	0	0	0	0	0	0	0	0	0	0	0	0	0	0	0	0	0	0	0.0208333	0.0416667	0	0	0	0	0	0.0208333	0	0	0	0	0	0	0	0	0.0208333	0	0	0	0	0
75	8	8	23	14	0	0	128	Linaria	0	0	0	0	0	0	0.015625	0	0	0	0	0	0	0	0	0.0078125	0	0	0	0	0	0	0	0	0	0	0	0	0.0078125	0.0078125	0	0	0	0.0078125	0	0	0	0	0	0	0
25	1	0	33	1	0	0	60	Linum	0	0	0	0	0	0	0	0	0	0	0	0	0	0	0	0	0	0	0	0	0	0	0	0	0	0	0	0.05	0	0	0	0	0	0.0166667	0.0666667	0	0	0	0	0	0
53	9	13	6	9	0	1	91	Lonicera	0	0.010989	0	0	0	0	0	0	0	0	0	0	0	0	0	0	0.021978	0	0	0	0.021978	0	0	0	0	0	0.010989	0	0	0	0	0	0	0	0	0	0	0	0	0	0
90	33	13	52	9	2	0	199	Lotus	0	0	0	0	0	0.0100503	0	0	0	0	0	0	0.00502513	0	0	0	0	0	0	0	0.0100503	0	0	0	0	0.0100503	0	0	0.00502513	0	0	0	0	0	0	0	0	0	0	0	0
64	9	3	24	4	0	2	106	Lychnis	0	0	0	0	0	0	0.00943396	0	0	0	0	0	0	0	0	0.00943396	0	0	0	0	0	0	0	0	0	0.00943396	0	0	0.00943396	0	0	0	0	0.433962	0.00943396	0	0.00943396	0	0	0.0283019	0
66	20	9	43	19	0	1	158	Lysimachia	0	0	0	0	0	0	0.00632911	0	0	0	0.0126582	0	0	0.0126582	0.00632911	0	0	0	0	0	0	0	0	0	0.00632911	0.0189873	0	0.0316456	0.0126582	0	0	0	0	0	0	0.00632911	0	0	0.00632911	0	0
11	4	42	7	43	1	20	128	Malus	0	0.015625	0	0	0	0	0	0.015625	0	0	0	0	0	0	0	0	0	0	0	0	0	0	0	0	0	0	0	0	0	0	0	0	0	0	0	0	0	0	0	0	0
45	8	4	18	9	3	3	90	Malva	0	0.0555556	0	0	0	0	0	0	0.0333333	0	0	0	0	0.0333333	0	0	0	0	0	0	0	0	0.0111111	0	0	0	0	0	0	0	0	0	0	0	0	0	0	0	0.0333333	0	0
21	8	0	25	4	0	0	58	Matthiola	0	0	0	0	0	0	0	0	0	0	0	0	0	0	0	0	0	0	0	0	0	0	0	0	0	0	0	0	0	0	0	0	0	0	0	0	0.0172414	0	0.0172414	0	0
56	16	19	10	6	0	7	114	Medicago	0	0	0.00552486	0	0	0	0.0110497	0	0	0.0110497	0	0	0.00552486	0	0	0	0	0	0	0	0.0220994	0	0	0	0	0.0110497	0	0	0.0110497	0.038674	0	0	0	0.00552486	0	0	0	0	0.0110497	0	0
16	6	9	9	1	0	1	42	Mentha	0	0	0	0	0	0	0	0	0	0	0	0	0	0	0	0	0	0	0	0	0	0	0	0	0	0	0	0	0	0	0	0	0	0	0	0	0	0	0	0	0.047619
17	18	19	37	8	1	0	100	Mercurialis	0	0.02	0	0	0	0	0	0	0	0	0	0	0	0	0	0	0	0	0	0	0	0	0	0	0.01	0	0	0	0	0.02	0	0	0	0	0	0.01	0	0	0	0	0
8	6	105	113	41	89	28	390	Morus	0	0.0846154	0	0	0	0	0.0025641	0.0794872	0	0	0	0.0025641	0	0.0025641	0	0	0	0	0	0	0	0	0	0	0.0948718	0	0	0	0	0	0	0	0	0.0025641	0	0	0	0	0	0	0
103	0	4	41	4	0	0	152	Muscari	0	0	0	0.00657895	0	0.0855263	0.138158	0	0	0.0592105	0	0.00657895	0	0	0	0	0	0	0.0131579	0	0.0197368	0	0	0	0	0	0	0	0.00657895	0.0197368	0.0131579	0.00657895	0	0.00657895	0	0	0	0.00657895	0	0	0
43	10	7	17	1	1	3	82	Myosotis	0	0	0	0	0	0	0	0	0	0	0	0	0	0	0	0	0	0	0	0.0121951	0	0	0	0	0	0	0	0	0	0.0243902	0	0	0	0	0	0	0	0	0	0	0
73	1	0	48	1	0	0	123	Narcissus	0	0	0	0	0	0	0.0731707	0	0	0.00813008	0.0650407	0	0	0	0	0	0	0	0	0	0	0	0.00813008	0	0	0	0	0	0.00813008	0.0162602	0	0	0	0	0	0	0	0	0.00813008	0	0
32	25	5	31	1	0	5	99	Neottia	0	0.030303	0	0	0	0.010101	0	0	0	0	0.010101	0	0	0	0	0	0	0	0	0	0.010101	0	0	0	0	0	0	0	0	0.040404	0	0	0	0	0	0	0	0	0	0	0
31	48	0	54	0	0	1	134	Odontites	0	0.00746269	0	0	0	0	0	0	0	0	0	0	0.0298507	0	0	0	0	0	0	0	0.00746269	0	0	0	0	0	0	0	0.00746269	0	0	0	0	0	0	0	0	0	0	0	0
30	6	7	13	6	0	0	62	Oenothera	0	0	0	0	0	0	0	0	0	0	0	0	0	0	0	0	0	0	0	0	0	0	0	0	0	0.016129	0	0.016129	0	0	0	0	0	0	0	0	0	0	0	0	0
38	4	1	12	2	0	0	57	Ononis	0	0	0	0	0	0	0	0.0175439	0	0	0	0	0	0	0	0	0	0	0	0	0	0	0	0	0	0.0175439	0.0175439	0	0	0	0	0	0	0.0175439	0	0	0	0	0	0	0
101	0	1	31	0	0	0	133	Ophrys	0	0	0	0	0	0	0	0	0	0	0	0	0	0	0	0	0	0	0	0	0	0	0	0	0	0	0	0	0	0	0	0	0	0	0	0	0	0	0	0	0
170	2	9	80	0	0	1	262	Orchis	0	0	0	0	0	0.0763359	0.0152672	0	0	0.0305344	0	0.00381679	0	0	0	0	0	0	0	0	0	0	0	0	0	0	0	0	0	0	0	0	0	0	0	0	0	0	0	0	0
52	0	0	13	0	0	1	66	Orobanche	0	0	0	0	0	0	0	0	0	0	0	0	0	0	0	0	0	0	0	0	0	0	0	0	0	0	0	0	0	0	0	0	0	0	0	0	0	0	0	0	0
28	19	23	74	3	3	1	151	Oxalis	0	0.0596026	0	0	0	0	0	0	0	0	0.00662252	0	0	0	0	0	0	0	0	0.00662252	0	0	0	0	0	0	0	0	0	0.00662252	0	0	0	0	0.0264901	0	0	0	0	0	0
12	0	1	41	2	0	0	56	Papaver	0	0	0	0	0	0	0	0	0	0	0	0	0	0	0	0	0	0	0	0	0	0	0	0	0	0	0	0	0	0	0	0	0	0	0	0	0	0.0178571	0	0	0
2	9	39	3	8	13	4	78	Parthenocissus	0	0.551282	0	0	0	0	0	0	0	0	0	0	0	0	0	0	0.0128205	0	0	0	0	0	0	0.025641	0	0	0	0	0	0	0	0	0	0	0	0	0	0	0	0	0
1	7	28	0	1	0	7	44	Phillyrea	0	0	0	0	0	0	0	0	0	0	0	0	0	0	0	0	0	0	0	0	0	0	0	0	0	0	0	0	0	0	0	0	0	0	0	0	0	0	0	0	0
27	1	4	28	0	0	2	62	Phyteuma	0	0	0	0.016129	0	0	0.0645161	0	0	0	0	0	0	0	0	0	0	0	0	0	0	0	0	0	0	0	0	0	0.370968	0	0	0	0	0.0322581	0	0	0	0	0	0	0
14	6	5	13	0	0	0	38	Pilosella	0	0	0	0	0	0	0	0	0	0	0	0	0	0	0	0	0	0	0	0	0.0263158	0	0	0	0	0	0	0	0	0	0	0	0	0	0	0	0	0.0263158	0	0	0
13	5	10	32	23	0	63	146	Pinus	0	0.0273973	0	0	0	0	0	0.00684932	0	0	0.00684932	0	0	0	0	0	0	0	0	0	0	0	0	0	0.0136986	0	0	0	0	0	0	0.00684932	0	0.00684932	0	0	0	0	0	0	0
33	51	130	12	47	158	44	475	Pistacia	0	0.00842105	0	0	0	0	0	0	0	0	0	0	0	0	0	0	0	0	0	0	0.0105263	0	0	0	0	0	0.0210526	0	0	0.00210526	0	0	0	0	0	0.00210526	0	0	0.00631579	0.0105263	0
76	52	129	8	95	129	6	495	Pittosporum	0	0.00808081	0	0	0	0	0.00606061	0.0020202	0	0	0	0	0	0	0.0020202	0	0	0	0	0.0020202	0	0	0	0	0	0	0.210101	0	0	0.0020202	0	0	0	0.0020202	0	0	0	0	0	0.0020202	0
68	4	44	85	13	20	3	237	Plantago	0	0.00421941	0	0	0	0	0.0126582	0.00421941	0	0.00421941	0	0.0126582	0	0	0.00421941	0.00421941	0	0	0.00421941	0	0	0.00421941	0	0	0	0	0	0	0	0	0.00421941	0.0506329	0	0.021097	0	0	0	0.00421941	0	0	0
56	2	2	32	0	0	1	93	Platanthera	0	0	0	0	0	0	0.0215054	0	0	0	0	0	0	0	0	0	0	0	0	0	0	0	0	0	0	0	0	0	0	0	0	0	0	0	0	0	0	0	0	0.0107527	0
27	30	99	33	57	123	158	527	Platanus	0.00189753	0.349146	0.00189753	0	0.00189753	0	0.00379507	0.0151803	0	0	0.00379507	0	0	0	0	0	0.00189753	0	0	0.0056926	0	0	0	0	0.0550285	0	0	0	0	0	0	0	0.00189753	0.00189753	0	0.00189753	0	0.0132827	0	0	0
9	20	5	10	11	0	1	56	Polygonatum	0	0	0	0	0	0	0.125	0	0	0	0	0	0	0	0	0.0178571	0	0	0	0	0.0178571	0	0	0	0	0	0	0	0	0	0	0	0	0	0	0	0	0	0	0	0
12	17	52	12	9	199	56	357	Populus	0	0.0420168	0	0	0	0	0	0.00840336	0.0112045	0	0	0	0	0	0	0	0	0	0	0	0	0	0	0	0.0532213	0	0	0	0	0	0	0	0	0	0	0	0	0	0	0	0
24	5	7	33	0	1	0	70	Potentilla	0	0	0	0	0	0	0	0	0	0	0.0142857	0	0	0	0	0	0	0	0	0	0	0	0	0	0	0.0142857	0	0	0	0	0	0	0	0	0	0	0	0	0	0	0
31	0	8	35	3	0	1	78	Primula	0	0	0	0	0	0	0	0	0	0	0	0	0	0	0	0	0	0	0	0	0.0128205	0	0	0	0	0.0128205	0	0	0	0.0128205	0	0	0	0	0	0	0	0	0.0128205	0	0
47	8	4	13	2	0	1	75	Prunella	0	0	0	0	0	0.146667	0	0	0	0	0	0	0	0	0	0	0	0	0	0	0	0	0.0933333	0	0	0	0	0	0	0	0	0	0	0	0	0	0	0	0	0	0
113	16	39	18	67	102	51	406	Prunus	0	0.0123153	0	0	0	0	0	0	0	0	0.00246305	0	0	0	0	0	0	0	0	0	0	0	0	0	0.00738916	0	0.00246305	0.00246305	0.00246305	0	0	0	0	0	0	0	0	0	0	0	0
0	7	27	10	19	85	21	169	Quercus	0	0.0177515	0	0	0	0	0	0.0177515	0	0	0	0	0	0	0	0	0	0	0	0	0	0	0	0	0.0118343	0	0	0	0	0	0	0	0	0.00591716	0	0	0	0.0177515	0.0118343	0	0
22	17	3	31	3	0	0	76	Ranunculus	0	0.0131579	0	0	0	0	0	0.0131579	0	0	0	0	0	0	0	0	0	0	0	0	0	0	0	0	0	0	0	0	0	0.0131579	0	0	0	0	0	0	0	0	0	0	0
34	10	0	33	15	0	0	92	Reseda	0	0	0	0	0	0	0	0	0	0	0	0	0	0	0	0	0	0	0	0	0.0108696	0	0	0	0	0	0	0.0217391	0	0	0	0	0	0	0	0	0	0.0108696	0	0.076087	0
22	38	25	5	36	114	1	241	Rhamnus	0	0.0248963	0	0	0	0	0	0	0	0	0	0	0	0	0	0	0	0	0	0	0	0	0	0	0	0	0	0	0	0	0	0	0	0	0	0	0	0	0	0	0
32	6	5	14	2	0	0	59	Rhinanthus	0	0	0	0	0	0.0338983	0.0169492	0	0	0	0	0	0.0677966	0	0	0	0	0	0	0	0	0.0169492	0.0338983	0	0	0	0	0	0	0	0	0	0	0	0	0	0	0	0	0	0
16	7	25	4	17	64	12	145	Rhus	0	0	0	0	0	0	0	0.0206897	0	0	0	0	0	0	0	0	0.00689655	0	0	0.0206897	0	0	0	0.0206897	0.00689655	0	0	0	0	0	0	0	0	0	0	0.00689655	0	0	0	0	0
100	20	24	16	36	2	12	210	Rosa	0	0.0142857	0	0	0	0	0	0.0047619	0	0	0.0238095	0.00952381	0	0	0	0	0	0	0	0	0.0047619	0	0	0	0	0	0	0	0.0047619	0.0047619	0	0	0	0.0047619	0	0	0	0.0047619	0.0047619	0	0
23	16	30	1	7	2	10	89	Rubus	0	0	0	0	0	0	0	0.011236	0.011236	0	0	0	0	0	0	0	0	0	0	0	0.011236	0	0.011236	0	0	0	0	0	0	0	0	0	0	0	0	0	0	0	0	0	0
7	9	15	20	10	4	3	68	Rumex	0	0	0	0	0	0	0.0147059	0.0147059	0	0	0	0.0147059	0	0.0147059	0.0147059	0	0	0	0	0	0	0	0	0	0	0	0	0	0.0147059	0	0	0	0	0	0	0	0	0.0147059	0	0	0
10	19	31	140	6	7	31	244	Salix	0	0.0409836	0	0	0	0	0.00409836	0.0245902	0	0	0.00409836	0.00819672	0	0	0.00409836	0	0	0.00409836	0	0	0.00409836	0	0	0.00819672	0.0245902	0	0.00409836	0	0	0.00409836	0	0.00409836	0	0.00409836	0	0	0	0.00409836	0	0.00819672	0
64	0	17	27	4	1	4	117	Salvia	0	0	0	0.0854701	0	0.034188	0	0	0	0.017094	0	0	0	0	0	0	0	0	0	0	0.00854701	0	0.00854701	0	0	0	0	0	0.017094	0	0.00854701	0	0	0	0	0	0	0	0	0	0
43	15	15	30	14	3	7	127	Sambucus	0	0	0	0	0	0	0.015748	0	0	0	0.00787402	0.023622	0	0	0	0	0	0	0	0	0	0	0	0	0	0	0	0.00787402	0	0.00787402	0	0	0	0	0	0	0	0.015748	0	0	0
73	7	5	41	0	0	0	126	Saponaria	0	0	0	0	0	0	0	0	0	0	0	0	0	0	0	0	0	0	0	0	0	0	0	0	0	0	0	0	0.00793651	0.015873	0	0	0	0	0	0.0555556	0	0	0.0238095	0	0
0	0	0	8	0	0	0	8	Saxifraga	0	0	0	0	0	0	0	0	0	0	0	0	0	0	0	0	0	0	0	0	0	0	0	0	0	0	0	0.125	0	0	0	0	0	0	0	0	0	0	0	0	0
40	3	6	8	31	4	0	92	Scabiosa	0	0	0	0	0	0	0	0	0	0	0	0	0	0	0	0	0	0	0	0	0	0.0108696	0	0	0	0	0	0	0	0.076087	0	0	0.0543478	0.0543478	0	0	0	0	0	0	0
22	16	12	10	5	0	8	73	Scrophularia	0	0	0	0	0	0	0.0273973	0	0	0	0	0.0547945	0	0.0136986	0.0136986	0	0	0	0	0	0	0.0136986	0	0	0	0	0	0.0136986	0.0273973	0	0	0	0	0	0	0	0	0.0136986	0	0	0
23	8	0	50	1	0	3	85	Sedum	0	0	0	0	0	0	0.0117647	0	0	0	0	0	0	0	0	0	0	0	0	0	0	0	0	0	0	0	0	0	0	0.0117647	0	0	0	0	0	0.0117647	0	0	0	0.0117647	0
15	0	0	32	0	0	2	49	Sempervivum	0	0	0	0	0	0	0	0	0	0	0	0	0	0	0	0	0	0	0	0	0	0	0	0	0	0	0	0	0	0	0.0204082	0	0	0	0	0	0	0	0	0	0
60	17	7	47	14	0	2	147	Senecio	0	0	0	0	0	0	0	0	0	0	0.00680272	0	0	0	0	0	0	0	0	0.00680272	0	0	0	0	0	0	0	0.00680272	0.00680272	0.00680272	0	0	0	0.0136054	0	0	0	0.0136054	0	0	0
69	0	1	18	0	0	1	89	Serapias	0	0	0	0	0	0	0	0	0	0.0224719	0	0	0	0	0	0	0	0	0	0	0	0	0	0	0	0	0	0	0	0	0	0	0	0	0	0	0	0	0	0	0
26	1	0	51	0	0	0	78	Silene	0	0	0	0	0	0	0.0384615	0	0	0.025641	0.0128205	0	0	0	0	0	0	0	0	0	0	0	0	0	0	0	0	0	0	0.0384615	0	0	0	0	0	0.0512821	0	0	0	0	0
10	12	4	20	9	5	0	60	Sisymbrium	0	0.05	0	0	0	0	0	0	0	0	0	0	0	0	0	0	0	0	0	0.0166667	0	0	0	0	0	0	0.0166667	0	0	0.0333333	0	0	0	0.0833333	0	0	0	0	0	0	0
70	22	25	18	56	2	1	194	Solanum	0	0.00515464	0	0.0103093	0	0.00515464	0.00515464	0	0.00515464	0	0	0	0	0.0103093	0	0	0	0.00515464	0	0	0.0206186	0	0	0	0	0	0	0	0.0824742	0	0	0	0	0	0	0	0	0	0	0.0154639	0.0103093
12	19	4	36	2	4	1	78	Sonchus	0	0	0	0	0	0	0	0	0	0	0	0	0	0	0.0128205	0	0	0	0	0	0	0	0	0	0	0	0	0.0128205	0	0.0384615	0	0	0	0.0128205	0	0	0	0	0	0	0
17	21	39	19	15	41	25	177	Sorbus	0	0.00564972	0	0	0	0	0	0.0338983	0	0	0	0	0	0.00564972	0	0	0	0	0	0	0	0	0	0	0.079096	0	0	0	0.00564972	0	0	0	0	0	0	0	0	0	0	0	0
18	9	2	18	2	0	1	50	Spergula	0	0	0	0	0	0.02	0	0	0	0	0.04	0	0	0	0	0.02	0	0	0	0	0	0	0	0	0	0	0	0	0	0.02	0	0	0	0	0	0	0	0	0	0	0
46	7	8	14	4	0	5	84	Stachys	0	0.0238095	0	0	0	0.0119048	0	0	0	0	0	0	0	0	0	0	0	0	0	0	0	0	0	0	0	0	0	0	0.0238095	0	0	0	0	0	0	0	0	0	0	0	0.0238095
33	29	10	67	0	0	1	140	Stellaria	0	0.00714286	0	0	0	0	0.0285714	0	0	0	0.00714286	0	0	0.00714286	0	0	0	0	0	0.0142857	0	0	0	0	0	0	0	0	0.00714286	0.0571429	0	0	0	0	0	0	0	0	0	0	0
36	11	9	18	0	0	3	77	Symphytum	0	0	0	0	0	0	0	0	0	0	0	0	0	0	0.012987	0	0	0	0	0	0	0	0	0	0	0	0	0	0	0	0	0	0	0	0	0	0	0	0	0	0
13	0	0	4	1	1	0	19	Taraxacum	0	0	0	0	0	0	0	0	0	0	0	0	0	0	0	0	0	0	0	0	0	0	0	0	0	0	0	0	0	0.0526316	0	0	0	0	0	0	0	0	0	0	0
32	7	4	36	0	0	0	79	Teucrium	0	0	0.0126582	0	0	0.0126582	0	0	0	0	0	0	0.0379747	0	0	0.0253165	0	0	0	0.0126582	0.0126582	0	0	0	0	0	0	0	0.0253165	0	0	0	0	0	0	0	0	0	0.0253165	0	0
53	6	2	30	0	1	2	94	Thymus	0	0	0.0212766	0	0	0	0	0	0	0	0	0	0	0	0	0	0	0	0	0	0	0	0	0	0	0	0	0	0	0.0212766	0	0	0	0	0	0.0638298	0	0	0.0106383	0.0106383	0
10	8	97	11	25	75	29	255	Tilia	0	0.0980392	0	0	0	0	0	0.00392157	0	0	0	0	0	0	0	0	0	0	0	0	0	0	0	0	0.0235294	0	0	0	0	0	0	0	0	0	0	0	0	0	0	0	0
14	4	16	7	14	0	1	56	Tordylium	0	0.0178571	0.125	0	0	0	0.0178571	0	0.0178571	0	0	0.0535714	0	0	0	0	0	0	0	0	0	0	0.0178571	0	0	0	0	0	0	0	0.0535714	0	0	0.0178571	0	0	0	0	0	0	0
20	0	0	31	3	0	0	54	Tractema	0	0	0	0.0185185	0	0.0185185	0.37037	0	0	0.0185185	0	0	0	0	0	0	0	0	0.0185185	0	0	0	0	0	0	0	0	0	0.037037	0	0	0	0	0	0	0	0	0	0	0	0
68	1	1	9	11	0	0	90	Tragopogon	0	0	0	0	0	0	0.0444444	0	0	0	0	0	0	0.0111111	0.0111111	0	0.0111111	0	0	0	0	0	0	0	0	0	0	0	0	0	0.0333333	0.0111111	0	0.144444	0	0	0	0.0222222	0	0	0
37	7	24	19	0	0	1	88	Trifolium	0	0	0	0	0	0	0.0340909	0	0	0	0	0.0113636	0.0113636	0	0	0.0113636	0	0	0	0	0.0568182	0.0340909	0	0	0	0	0	0	0.0113636	0	0	0	0	0	0	0	0	0	0	0	0
3	0	0	9	0	0	0	12	Ulex	0	0	0	0	0	0	0	0	0	0	0	0	0	0	0	0	0	0	0	0	0	0	0	0	0	0	0	0	0	0	0	0	0	0	0	0	0	0	0	0	0
24	7	2	12	6	0	0	51	Vaccinium	0	0	0	0	0.0196078	0	0	0	0	0	0	0	0.0196078	0	0	0	0	0	0	0	0	0	0	0	0	0	0	0	0	0.0196078	0	0	0	0	0	0	0	0	0	0	0
59	19	26	21	10	0	4	139	Valeriana	0	0	0.00719424	0.00719424	0	0	0.0503597	0	0	0	0.00719424	0.136691	0	0	0	0.00719424	0	0	0	0	0	0.0359712	0	0	0	0	0	0	0	0	0	0	0.0143885	0.00719424	0	0.208633	0	0.0215827	0	0	0
72	2	21	26	2	0	7	130	Verbascum	0	0	0	0	0	0	0	0	0	0	0	0	0	0.00769231	0	0	0	0	0	0	0	0	0	0	0	0	0	0	0.00769231	0	0	0	0	0.00769231	0	0	0	0	0	0	0
18	15	9	18	3	0	1	64	Veronica	0	0	0	0	0	0.03125	0	0.015625	0	0	0	0.03125	0	0	0	0	0	0	0	0.03125	0	0	0	0	0	0	0	0	0.015625	0	0	0	0	0.015625	0	0	0	0	0	0	0
17	3	61	4	29	24	15	153	Viburnum	0	0.0196078	0	0	0	0	0	0	0	0	0	0	0	0	0	0	0	0	0	0	0	0	0	0	0	0	0	0	0	0	0	0	0	0	0	0	0	0	0.0588235	0	0.00653595
25	10	15	2	12	0	1	65	Vicia	0	0.0153846	0	0	0	0	0	0	0	0	0	0	0	0	0	0	0	0	0	0	0.0307692	0	0	0	0	0	0	0	0	0	0	0	0	0	0	0	0	0	0	0	0
94	18	20	17	0	0	1	150	Vinca	0	0	0	0	0	0	0	0	0	0	0.0133333	0	0	0	0.00666667	0	0	0	0	0	0.00666667	0	0	0	0	0	0	0	0.0333333	0	0	0	0	0	0	0	0	0	0	0	0
26	17	11	21	14	0	0	89	Vincetoxicum	0	0.011236	0	0	0	0	0	0	0	0	0.011236	0	0	0	0	0	0.011236	0	0	0	0	0	0	0	0	0	0.011236	0	0.011236	0	0	0	0	0	0	0.011236	0	0	0	0.0224719	0
62	3	20	42	12	0	2	141	Viola	0	0	0	0	0	0	0	0	0	0	0	0	0	0.0141844	0	0	0	0	0	0	0	0	0	0	0	0	0	0	0.0283688	0.0212766	0	0	0	0	0	0	0	0	0	0	0
[truncated: 140 more columns]

## Sheet: genus info_run_2
genus	Species	train/test	Flower	Branch	Leaf	Entire	Fruit	LeafScan	Stem	images_total
Abies	Abies alba Mill.	test	0	8	30	14	10	0	14	76
Abies	Abies cephalonica J.W.Loudon	train	0	14	3	2	4	0	8	31
Acer	Acer negundo L.	test	74	41	79	30	71	112	50	457
Acer	Acer pseudoplatanus L.	train	40	37	65	16	35	48	40	281
Acer	Acer saccharinum L.	train	1	2	54	6	15	47	17	142
Acer	Acer palmatum Thunb.	train	3	6	20	6	18	5	11	69
Acer	Acer campestre L.	train	33	35	149	12	24	173	48	474
Acer	Acer monspessulanum L.	train	25	42	83	20	17	169	17	373
Acer	Acer opalus Mill.	train	9	28	57	9	10	61	14	188
Acer	Acer platanoides L.	train	65	32	72	15	18	71	36	309
Achillea	Achillea millefolium L.	test	95	14	40	39	3	0	2	193
Achillea	Achillea filipendulina Lam.	train	9	1	2	3	0	0	0	15
Achillea	Achillea ptarmica L.	train	39	7	10	11	2	0	0	69
Aconitum	Aconitum lycoctonum L.	test	43	2	23	36	18	0	4	126
Aconitum	Aconitum napellus L.	train	72	5	11	53	3	0	0	144
Agave	Agave sisalana Perrine	test	27	0	40	39	0	0	5	111
Agave	Agave americana L.	train	5	1	39	30	1	0	0	76
Ajuga	Ajuga genevensis L.	test	28	2	2	22	0	0	2	56
Ajuga	Ajuga reptans L.	train	100	9	7	64	0	0	2	182
Ajuga	Ajuga iva (L.) Schreb.	train	22	9	2	28	2	0	0	63
Ajuga	Ajuga chamaepitys (L.) Schreb.	train	14	12	3	26	0	2	0	57
Allium	Allium schoenoprasum L.	test	59	0	0	14	1	0	1	75
Allium	Allium narcissiflorum Vill.	train	32	0	0	16	0	0	1	49
Allium	Allium nigrum L.	train	28	0	0	10	21	0	0	59
Allium	Allium polyanthum Schult. & Schult.f.	train	55	0	0	2	16	0	0	73
Allium	Allium triquetrum L.	train	35	0	1	17	0	0	1	54
Allium	Allium sphaerocephalon L.	train	33	0	1	8	1	0	2	45
Allium	Allium ursinum L.	train	64	6	5	43	6	1	0	125
Alnus	Alnus glutinosa (L.) Gaertn.	test	74	39	63	8	57	53	42	336
Alnus	Alnus alnobetula (Ehrh.) K.Koch	train	12	11	12	8	9	4	5	61
Alnus	Alnus cordata (Loisel.) Duby	train	0	9	39	4	29	74	6	161
Althaea	Althaea cannabina L.	test	42	3	19	8	11	0	0	83
Althaea	Althaea officinalis L.	train	22	9	13	14	3	6	1	68
Anacamptis	Anacamptis champagneuxii (Barnￃﾩoud) R.M.Bateman, Pridgeon & M.W.Chase	test	18	1	0	2	0	0	0	21
Anacamptis	Anacamptis morio (L.) R.M.Bateman, Pridgeon & M.W.Chase	train	93	1	1	49	0	0	0	144
Anacamptis	Anacamptis pyramidalis (L.) Rich.	train	171	2	2	56	0	0	0	231
Anacamptis	Anacamptis laxiflora (Lam.) R.M.Bateman, Pridgeon & M.W.Chase	train	40	0	1	17	0	0	0	58
Anemone	Anemone coronaria L.	test	40	1	1	15	0	0	2	59
Anemone	Anemone nemorosa L.	train	97	9	13	41	2	2	0	164
Anemone	Anemone hepatica L.	train	90	1	12	51	3	20	0	177
Anemone	Anemone alpina L.	train	75	15	9	57	16	0	1	173
Anemone	Anemone rubra Lam.	train	42	2	0	25	3	0	1	73
Anemone	Anemone vernalis L.	train	12	0	5	25	9	0	1	52
Anemone	Anemone pulsatilla L.	train	47	1	2	40	13	0	1	104
Anemone	Anemone ranunculoides L.	train	25	1	4	16	0	0	0	46
Angelica	Angelica heterocarpa J.Lloyd	test	12	6	0	7	12	0	3	40
Angelica	Angelica sylvestris L.	train	56	19	19	36	15	0	11	156
Anthyllis	Anthyllis montana L.	test	28	1	7	35	1	0	0	72
Anthyllis	Anthyllis hermanniae L.	train	13	8	0	21	2	0	2	46
Anthyllis	Anthyllis vulneraria L.	train	86	8	14	34	4	0	2	148
Arctium	Arctium lappa L.	test	22	5	10	9	3	0	1	50
Arctium	Arctium minus (Hill) Bernh.	train	37	17	17	13	10	0	2	96
Aristolochia	Aristolochia pistolochia L.	test	22	19	0	18	3	0	0	62
Aristolochia	Aristolochia clematitis L.	train	37	15	45	26	20	2	4	149
Aristolochia	Aristolochia rotunda L.	train	26	6	13	15	5	0	0	65
Armeria	Armeria arenaria (Pers.) Schult.	test	54	0	3	23	1	2	0	83
Armeria	Armeria alpina Willd.	train	20	0	1	14	0	0	0	35
Armeria	Armeria maritima Willd.	train	36	2	2	41	1	0	0	82
Arum	Arum maculatum L.	test	26	0	12	41	6	0	0	85
Arum	Arum italicum Mill.	train	33	2	66	34	34	5	1	175
Asparagus	Asparagus officinalis L.	test	12	24	4	11	6	0	1	58
Asparagus	Asparagus acutifolius L.	train	12	37	5	19	24	0	0	97
Asphodelus	Asphodelus ramosus L.	test	17	2	2	19	11	0	0	51
Asphodelus	Asphodelus cerasiferus J.Gay	train	25	0	3	14	12	0	0	54
Asphodelus	Asphodelus albus Mill.	train	47	1	1	32	3	0	0	84
Asplenium	Asplenium trichomanes L.	test	0	0	56	88	1	7	0	152
Asplenium	Asplenium adiantum-nigrum L.	train	0	2	26	15	0	0	0	43
Asplenium	Asplenium ruta-muraria L.	train	0	3	26	37	0	0	0	66
Asplenium	Asplenium ceterach L.	train	0	1	19	34	1	0	0	55
Asplenium	Asplenium scolopendrium L.	train	0	4	42	51	0	2	0	99
Astragalus	Astragalus hamosus L.	test	1	5	2	11	14	0	0	33
Astragalus	Astragalus glycyphyllos L.	train	13	9	11	10	11	0	2	56
Astragalus	Astragalus monspessulanus L.	train	18	3	4	40	6	1	0	72
Astrantia	Astrantia minor L.	test	34	5	7	11	11	6	0	74
Astrantia	Astrantia major L.	train	82	3	19	19	1	0	1	125
Bartsia	Bartsia alpina L.	test	17	2	3	17	1	0	1	41
Bartsia	Bartsia trixago L.	train	27	1	0	14	1	0	2	45
Berberis	Berberis vulgaris L.	test	24	18	7	2	38	0	6	95
Berberis	Berberis japonica (Thunb.) R.Br.	train	33	0	29	4	4	0	21	91
Betula	Betula pubescens Ehrh.	test	1	0	12	8	0	28	8	57
Betula	Betula pendula Roth	train	34	26	90	38	26	129	132	475
Betula	Betula utilis D.Don	train	8	1	27	11	19	45	32	143
Blackstonia	Blackstonia imperfoliata (L.f.) Samp.	test	15	4	0	3	0	0	5	27
Blackstonia	Blackstonia perfoliata (L.) Huds.	train	62	13	12	30	6	0	4	127
Bupleurum	Bupleurum ranunculoides L.	test	24	3	1	14	2	0	0	44
Bupleurum	Bupleurum fruticosum L.	train	23	12	16	20	17	4	3	95
Calendula	Calendula officinalis L.	test	36	1	8	10	1	0	2	58
Calendula	Calendula arvensis L.	train	44	10	5	34	7	2	0	102
Campanula	Campanula persicifolia L.	test	65	4	11	21	0	0	2	103
Campanula	Campanula glomerata L.	train	93	3	18	36	0	0	1	151
Campanula	Campanula latifolia L.	train	19	1	8	5	6	0	3	42
Campanula	Campanula medium L.	train	38	2	4	12	0	0	1	57
Campanula	Campanula patula L.	train	42	9	5	5	0	0	1	62
Campanula	Campanula rhomboidalis L.	train	28	2	14	8	0	0	0	52
Campanula	Campanula scheuchzeri Vill.	train	62	13	7	72	0	0	2	156
Campanula	Campanula rapunculus L.	train	51	9	5	15	0	0	1	81
Campanula	Campanula rotundifolia L.	train	43	5	2	54	0	0	1	105
Campanula	Campanula trachelium L.	train	75	11	14	15	0	0	1	116
Cardamine	Cardamine heptaphylla (Vill.) O.E.Schulz	test	28	13	12	22	6	0	0	81
Cardamine	Cardamine flexuosa With.	train	6	8	4	12	1	0	0	31
Cardamine	Cardamine pratensis L.	train	77	9	9	22	3	3	2	125
Cardamine	Cardamine amara L.	train	23	5	6	13	4	2	1	54
Carduus	Carduus pycnocephalus L.	test	29	7	3	11	9	0	4	63
Carduus	Carduus nigrescens Vill.	train	36	4	5	21	0	0	4	70
Carduus	Carduus nutans L.	train	52	2	7	29	3	0	5	98
Carduus	Carduus carlinoides Gouan	train	22	0	6	31	1	0	0	60
Carduus	Carduus defloratus L.	train	58	9	23	52	6	0	4	152
Carduus	Carduus acanthoides L.	train	19	4	3	3	0	1	1	31
Carex	Carex otrubae Podp.	test	6	1	0	6	14	0	0	27
Carex	Carex flacca Schreb.	train	23	10	0	14	18	0	4	69
Carex	Carex riparia Curtis	train	6	9	0	5	9	0	0	29
Carlina	Carlina acanthifolia All.	test	29	0	6	29	16	0	0	80
Carlina	Carlina acaulis L.	train	44	0	4	27	15	0	1	91
Carlina	Carlina corymbosa L.	train	40	1	14	13	13	0	1	82
Centaurea	Centaurea pectinata L.	test	35	2	2	20	5	0	0	64
Centaurea	Centaurea aspera L.	train	88	10	9	19	2	6	0	134
Centaurea	Centaurea calcitrapa L.	train	43	8	4	19	2	1	1	78
Centaurea	Centaurea corymbosa Pourr.	train	16	1	1	36	0	0	0	54
Centaurea	Centaurea decipiens Thuill.	train	55	6	9	7	9	0	3	89
Centaurea	Centaurea jacea L.	train	92	21	18	15	0	0	2	148
Centaurea	Centaurea nigra L.	train	36	3	3	4	0	0	0	46
Centaurea	Centaurea paniculata L.	train	35	2	8	21	0	0	3	69
Centaurea	Centaurea scabiosa L.	train	59	4	21	18	3	2	1	108
Centaurium	Centaurium erythraea Rafn	test	62	9	4	29	0	0	2	106
Centaurium	Centaurium maritimum (L.) Fritsch	train	9	2	1	11	0	0	0	23
Centranthus	Centranthus angustifolius (Mill.) DC.	test	26	5	1	14	2	0	2	50
Centranthus	Centranthus ruber (L.) DC.	train	186	24	37	66	9	2	1	325
Cephalanthera	Cephalanthera longifolia (L.) Fritsch	test	47	2	1	61	0	0	0	111
Cephalanthera	Cephalanthera rubra (L.) Rich.	train	60	0	1	14	0	0	0	75
Cirsium	Cirsium vulgare (Savi) Ten.	test	82	12	31	38	28	0	10	201
Cirsium	Cirsium arvense (L.) Scop.	train	59	27	22	30	10	1	10	159
Cirsium	Cirsium eriophorum (L.) Scop.	train	68	10	16	27	6	0	3	130
Cirsium	Cirsium oleraceum (L.) Scop.	train	21	10	11	9	2	0	0	53
Cirsium	Cirsium palustre (L.) Scop.	train	54	20	14	31	3	0	14	136
Cirsium	Cirsium acaulon (L.) Scop.	train	23	1	4	31	3	0	0	62
Cistus	Cistus salviifolius L.	test	57	14	25	34	14	0	4	148
Cistus	Cistus albidus L.	train	110	11	42	28	20	2	6	219
Cistus	Cistus monspeliensis L.	train	27	10	11	10	7	0	0	65
Clematis	Clematis vitalba L.	test	75	22	36	21	64	12	12	242
Clematis	Clematis flammula L.	train	25	18	5	13	25	0	0	86
Clinopodium	Clinopodium nepeta (L.) Kuntze	test	59	24	10	16	0	0	3	112
Clinopodium	Clinopodium vulgare L.	train	59	7	14	23	2	0	7	112
Convolvulus	Convolvulus arvensis L.	test	152	5	27	25	0	3	1	213
Convolvulus	Convolvulus sepium L.	train	49	9	22	8	8	0	0	96
Convolvulus	Convolvulus soldanella L.	train	27	5	15	31	5	0	0	83
Convolvulus	Convolvulus althaeoides L.	train	21	5	14	13	0	1	0	54
Convolvulus	Convolvulus cantabrica L.	train	49	8	4	18	0	0	0	79
Cornus	Cornus mas L.	test	125	41	38	14	26	75	23	342
Cornus	Cornus sanguinea L.	train	74	39	97	15	51	113	12	401
Coronilla	Coronilla juncea L.	test	24	8	8	16	1	0	1	58
Coronilla	Coronilla valentina L.	train	49	4	35	3	6	5	2	104
Coronilla	Coronilla glauca L.	train	51	28	20	13	9	0	2	123
Coronilla	Coronilla varia L.	train	73	22	20	25	5	0	2	147
Crataegus	Crataegus azarolus L.	test	14	9	39	9	19	40	10	140
Crataegus	Crataegus laevigata (Poir.) DC.	train	27	7	17	5	4	60	5	125
Crataegus	Crataegus monogyna Jacq.	train	155	80	140	21	72	200	34	702
Crataegus	Crataegus germanica (L.) Kuntze	train	23	11	16	12	32	51	12	157
Crepis	Crepis capillaris (L.) Wallr.	test	12	19	4	20	5	1	1	62
Crepis	Crepis bursifolia L.	train	12	1	2	26	3	1	0	45
Crepis	Crepis foetida L.	train	19	13	5	9	13	0	0	59
Crepis	Crepis sancta (L.) Bornm.	train	27	4	9	35	2	0	0	77
Crepis	Crepis setosa Haller f.	train	13	9	6	13	4	0	1	46
Cyanus	Cyanus segetum Hill	test	93	4	5	30	2	0	3	137
Cyanus	Cyanus montanus (L.) Hill	train	77	7	9	24	0	0	2	119
Cytisus	Cytisus scoparius (L.) Link	test	66	15	2	26	31	0	2	142
Cytisus	Cytisus lanigerus (Desf.) DC.	train	9	10	6	6	14	0	7	52
Cytisus	Cytisus oromediterraneus Rivas Mart. & al.	train	12	8	0	30	4	0	0	54
Dactylorhiza	Dactylorhiza sambucina (L.) Soￃﾳ	test	48	0	0	26	0	0	1	75
Dactylorhiza	Dactylorhiza majalis (Rchb.) P.F.Hunt & Summerh.	train	39	2	4	25	0	0	2	72
Dactylorhiza	Dactylorhiza fuchsii (Druce) Soￃﾳ	train	81	2	7	35	0	0	0	125
Dactylorhiza	Dactylorhiza incarnata (L.) Soￃﾳ	train	41	0	1	19	0	0	1	62
Dactylorhiza	Dactylorhiza maculata (L.) Soￃﾳ	train	116	3	13	53	0	0	2	187
Daphne	Daphne cneorum L.	test	23	3	4	25	0	166	0	221
Daphne	Daphne gnidium L.	train	30	16	3	24	20	0	0	93
Daphne	Daphne laureola L.	train	29	7	9	31	7	0	0	83
Daphne	Daphne mezereum L.	train	22	9	2	12	14	1	2	62
Dianthus	Dianthus armeria L.	test	46	10	3	5	0	0	2	66
Dianthus	Dianthus carthusianorum L.	train	48	5	0	13	0	0	3	69
Dianthus	Dianthus gallicus Pers.	train	39	4	1	14	0	0	0	58
Dianthus	Dianthus hyssopifolius L.	train	86	6	2	35	2	0	0	131
Digitalis	Digitalis lutea L.	test	45	6	7	34	7	0	1	100
Digitalis	Digitalis grandiflora Mill.	train	39	3	7	24	3	0	0	76
Digitalis	Digitalis purpurea L.	train	191	7	34	67	11	0	11	321
Diplotaxis	Diplotaxis tenuifolia (L.) DC.	test	28	12	4	22	4	2	0	72
Diplotaxis	Diplotaxis erucoides (L.) DC.	train	113	17	36	38	21	21	0	246
Dorycnium	Dorycnium hirsutum (L.) Ser.	test	25	6	7	16	9	0	1	64
Dorycnium	Dorycnium pentaphyllum Scop.	train	27	13	3	13	3	0	2	61
Epilobium	Epilobium dodonaei Vill.	test	25	6	2	28	1	0	2	64
Epilobium	Epilobium angustifolium L.	train	86	6	7	48	15	0	1	163
Epilobium	Epilobium hirsutum L.	train	81	20	18	29	16	0	2	166
Epilobium	Epilobium tetragonum L.	train	13	11	5	18	3	2	3	55
Epipactis	Epipactis atrorubens (Hoffm.) Besser	test	72	1	6	25	0	0	1	105
Epipactis	Epipactis palustris (L.) Crantz	train	43	0	1	12	2	0	0	58
Epipactis	Epipactis helleborine (L.) Crantz	train	91	3	7	29	3	0	2	135
Erica	Erica arborea L.	test	37	9	7	15	0	0	7	75
Erica	Erica cinerea L.	train	66	14	4	42	6	0	0	132
Erica	Erica tetralix L.	train	47	9	0	8	0	0	0	64
Erica	Erica vagans L.	train	22	2	0	6	0	0	0	30
Erigeron	Erigeron karvinskianus DC.	test	49	2	23	41	0	1	2	118
Erigeron	Erigeron canadensis L.	train	11	38	10	54	7	3	4	127
Erigeron	Erigeron sumatrensis Retz.	train	36	5	56	42	5	0	4	148
Erigeron	Erigeron annuus (L.) Desf.	train	50	16	13	22	0	0	3	104
Erodium	Erodium ciconium (L.) L'Hￃﾩr.	test	21	2	23	13	23	0	2	84
Erodium	Erodium foetidum (L.) L'Hￃﾩr.	train	15	2	2	48	8	0	0	75
Erodium	Erodium cicutarium (L.) L'Hￃﾩr.	train	40	7	11	37	15	3	4	117
Erodium	Erodium malacoides (L.) L'Hￃﾩr.	train	28	7	23	27	7	7	0	99
Eryngium	Eryngium bourgatii Gouan	test	30	3	5	27	4	0	0	69
Eryngium	Eryngium campestre L.	train	26	16	12	31	5	0	1	91
Eryngium	Eryngium maritimum L.	train	47	6	13	37	8	0	1	112
Eryngium	Eryngium spinalba Vill.	train	3	0	0	12	2	0	0	17
Euonymus	Euonymus latifolius (L.) Mill.	test	19	6	28	1	13	0	2	69
Euonymus	Euonymus europaeus L.	train	30	34	28	7	82	24	13	218
Euphorbia	Euphorbia cyparissias L.	test	47	10	8	49	0	0	0	114
Euphorbia	Euphorbia spinosa L.	test	16	6	0	20	1	0	0	43
Euphorbia	Euphorbia characias L.	train	111	18	32	57	6	228	11	463
Euphorbia	Euphorbia dendroides L.	train	8	5	2	24	2	0	5	46
Euphorbia	Euphorbia flavicoma DC.	train	37	15	2	15	6	0	2	77
Euphorbia	Euphorbia helioscopia L.	train	40	6	6	28	12	0	6	98
Euphorbia	Euphorbia lathyris L.	train	13	14	17	29	13	0	4	90
Euphorbia	Euphorbia paralias L.	train	37	10	4	38	8	0	2	99
Euphorbia	Euphorbia peplis L.	train	0	12	0	42	2	0	0	56
Euphorbia	Euphorbia seguieriana Neck.	train	20	3	1	22	2	0	2	50
Euphorbia	Euphorbia serrata L.	train	25	2	2	21	1	0	2	53
Euphorbia	Euphorbia peplus L.	train	16	16	7	39	1	0	1	80
Euphorbia	Euphorbia amygdaloides L.	train	72	21	5	51	7	0	2	158
Euphorbia	Euphorbia nicaeensis All.	train	17	2	10	38	1	0	2	70
Euphorbia	Euphorbia segetalis L.	train	40	10	6	32	0	0	4	92
Filipendula	Filipendula ulmaria (L.) Maxim.	test	43	27	23	22	4	0	0	119
Filipendula	Filipendula vulgaris Moench	train	33	3	5	13	0	0	5	59
Fraxinus	Fraxinus excelsior L.	test	47	55	66	65	31	69	53	386
Fraxinus	Fraxinus angustifolia Vahl	train	45	28	48	20	27	139	48	355
Fraxinus	Fraxinus ornus L.	train	71	21	57	15	5	74	24	267
Fritillaria	Fritillaria meleagris L.	test	73	1	1	43	7	0	0	125
Fritillaria	Fritillaria pyrenaica L.	train	39	1	3	16	4	0	0	63
Fumaria	Fumaria capreolata L.	test	47	5	10	9	0	0	0	71
Fumaria	Fumaria officinalis L.	train	45	10	4	19	4	0	0	82
Gagea	Gagea granatelli (Parl.) Parl.	test	9	1	1	18	0	0	0	29
Gagea	Gagea bohemica (Zauschn.) Schult. & Schult.f.	train	19	0	0	30	0	0	0	49
Galium	Galium aparine L.	test	18	17	24	25	10	0	9	103
Galium	Galium odoratum (L.) Scop.	train	12	10	11	20	0	0	0	53
Galium	Galium verum L.	train	23	16	6	24	2	0	4	75
Genista	Genista tinctoria L.	test	48	11	9	15	3	0	0	86
Genista	Genista hispanica L.	train	16	13	0	19	2	0	2	52
Genista	Genista pilosa L.	train	26	11	3	17	3	0	0	60
Genista	Genista sagittalis L.	train	44	1	10	31	4	0	3	93
Genista	Genista scorpius (L.) DC.	train	46	14	0	23	4	0	2	89
Gentiana	Gentiana pyrenaica L.	test	28	0	0	18	0	0	0	46
Gentiana	Gentiana acaulis L.	train	35	1	1	19	0	0	1	57
Gentiana	Gentiana alpina Vill.	train	20	0	0	24	0	0	0	44
Gentiana	Gentiana burseri Lapeyr.	train	25	4	4	13	0	0	0	46
Gentiana	Gentiana nivalis L.	train	33	1	0	30	0	0	1	65
Gentiana	Gentiana pneumonanthe L.	train	78	2	3	42	1	0	0	126
Gentiana	Gentiana purpurea L.	train	47	4	2	27	6	3	0	89
Gentiana	Gentiana cruciata L.	train	31	7	1	13	0	0	0	52
Gentiana	Gentiana verna L.	train	45	1	3	50	0	0	3	102
Gentiana	Gentiana lutea L.	train	51	6	11	49	12	0	2	131
Geranium	Geranium nodosum L.	test	34	12	15	18	7	0	2	88
Geranium	Geranium columbinum L.	train	39	17	16	17	5	1	2	97
Geranium	Geranium dissectum L.	train	44	10	27	12	12	1	5	111
Geranium	Geranium lucidum L.	train	12	11	7	17	12	0	1	60
Geranium	Geranium phaeum L.	train	45	8	10	13	8	0	3	87
Geranium	Geranium pusillum L.	train	13	5	9	11	1	0	1	40
Geranium	Geranium robertianum L.	train	117	35	47	66	21	1	1	288
Geranium	Geranium rotundifolium L.	train	32	12	40	30	2	20	1	137
Geranium	Geranium sanguineum L.	train	59	6	13	20	4	1	1	104
Geranium	Geranium sylvaticum L.	train	67	10	26	25	2	6	0	136
Geranium	Geranium pratense L.	train	30	5	10	11	3	1	2	62
Geranium	Geranium pyrenaicum Burm.f.	train	38	12	18	15	12	2	5	102
Geranium	Geranium molle L.	train	115	15	60	33	8	7	6	244
Geum	Geum rivale L.	test	34	8	3	9	10	0	0	64
Geum	Geum montanum L.	train	17	1	7	29	12	4	0	70
Geum	Geum reptans L.	train	8	2	2	31	7	0	0	50
Geum	Geum urbanum L.	train	52	12	35	21	28	4	0	152
Globularia	Globularia repens Lam.	test	3	3	0	30	0	0	0	36
Globularia	Globularia alypum L.	train	34	5	4	39	7	1	1	91
Globularia	Globularia bisnagarica L.	train	39	6	3	67	1	2	0	118
Gymnadenia	Gymnadenia conopsea (L.) R.Br.	test	65	2	1	16	0	0	0	84
Gymnadenia	Gymnadenia nigra (L.) Rchb.f.	train	62	0	2	24	0	0	2	90
Helianthemum	Helianthemum apenninum (L.) Mill.	test	59	8	4	42	0	0	2	115
Helianthemum	Helianthemum nummularium (L.) Mill.	train	73	16	10	48	0	0	2	149
Helleborus	Helleborus foetidus L.	test	86	9	46	63	31	2	3	240
Helleborus	Helleborus viridis L.	train	15	3	8	22	8	0	0	56
Heracleum	Heracleum sphondylium L.	test	53	10	37	32	21	0	11	164
Heracleum	Heracleum pyrenaicum Lam.	train	9	0	9	11	1	0	0	30
Hibiscus	Hibiscus syriacus L.	test	80	9	32	4	7	2	3	137
Hibiscus	Hibiscus rosa-sinensis L.	train	48	0	15	2	0	0	2	67
Himantoglossum	Himantoglossum robertianum (Loisel.) P.Delforge	test	143	0	10	72	0	0	0	225
Himantoglossum	Himantoglossum hircinum (L.) Spreng.	train	119	4	4	60	1	0	0	188
Hippocrepis	Hippocrepis emerus (L.) Lassen	test	38	25	14	8	4	0	3	92
Hippocrepis	Hippocrepis comosa L.	train	27	6	6	18	6	0	0	63
Hypericum	Hypericum richeri Vill.	test	36	14	9	17	2	0	0	78
Hypericum	Hypericum androsaemum L.	train	26	12	7	6	27	0	1	79
Hypericum	Hypericum hirsutum L.	train	24	8	12	10	2	0	2	58
Hypericum	Hypericum perforatum L.	train	59	13	24	35	4	1	4	140
Impatiens	Impatiens glandulifera Royle	test	50	6	16	10	4	2	1	89
Impatiens	Impatiens balfouri Hook.f.	train	82	12	15	15	10	0	3	137
Iris	Iris lutescens Lam.	test	121	0	2	100	6	0	0	229
Iris	Iris foetidissima L.	train	26	0	1	16	14	0	0	57
Iris	Iris pseudacorus L.	train	78	2	5	25	4	0	0	114
Jacobaea	Jacobaea erucifolia (L.) P.Gaertn., B.Mey. & Scherb.	test	30	6	11	14	0	2	3	66
Jacobaea	Jacobaea adonidifolia (Loisel.) Mￃﾩrat	train	19	6	8	32	0	0	2	67
Jacobaea	Jacobaea maritima (L.) Pelser & Meijden	train	22	7	11	20	1	0	0	61
Jacobaea	Jacobaea vulgaris Gaertn.	train	68	15	27	56	2	1	9	178
Juglans	Juglans regia L.	test	36	24	56	10	47	52	26	251
Juglans	Juglans nigra L.	train	0	7	23	8	8	56	29	131
Juncus	Juncus gerardi Loisel.	test	5	6	1	2	2	0	0	16
Juncus	Juncus bulbosus L.	train	0	7	0	7	4	0	0	18
Juncus	Juncus effusus L.	train	27	3	1	16	38	0	2	87
Juniperus	Juniperus sabina L.	test	1	20	9	14	11	0	4	59
Juniperus	Juniperus communis L.	train	0	22	12	21	32	1	6	94
Juniperus	Juniperus oxycedrus L.	train	2	34	30	36	95	165	19	381
Juniperus	Juniperus phoenicea L.	train	4	11	13	19	51	0	7	105
Knautia	Knautia maxima (Opiz) J.Ortmann	test	27	3	9	16	8	0	0	63
Knautia	Knautia arvensis (L.) Coult.	train	76	7	13	13	7	1	3	120
Lactuca	Lactuca viminea (L.) J.Presl & C.Presl	test	20	4	4	14	1	1	4	48
Lactuca	Lactuca alpina (L.) Benth. & Hook.f.	train	15	12	5	14	0	0	0	46
Lactuca	Lactuca plumieri (L.) Gren. & Godr.	train	32	4	8	18	0	0	1	63
Lactuca	Lactuca serriola L.	train	11	16	18	37	6	1	4	93
Lactuca	Lactuca muralis (L.) Gaertn.	train	13	15	9	27	3	0	2	69
Lactuca	Lactuca perennis L.	train	40	7	7	46	2	0	0	102
Lamium	Lamium galeobdolon (L.) L.	test	56	17	17	13	0	0	2	105
Lamium	Lamium album L.	train	75	6	21	26	0	1	4	133
Lamium	Lamium maculatum (L.) L.	train	92	15	22	26	0	4	7	166
Lamium	Lamium purpureum L.	train	103	9	34	44	0	40	9	239
Lamium	Lamium amplexicaule L.	train	37	3	0	22	2	0	0	64
Lathyrus	Lathyrus pratensis L.	test	31	12	5	8	8	0	0	64
Lathyrus	Lathyrus cicera L.	train	47	20	10	6	2	7	3	95
Lathyrus	Lathyrus latifolius L.	train	65	19	25	6	7	2	4	128
Lathyrus	Lathyrus sylvestris L.	train	27	8	13	5	3	0	0	56
Lilium	Lilium martagon L.	test	89	8	19	37	7	0	0	160
Lilium	Lilium pyrenaicum Gouan	train	31	3	2	14	1	0	0	51
Limonium	Limonium vulgare Mill.	test	11	9	2	26	0	0	0	48
Limonium	Limonium narbonense Mill.	train	26	3	5	12	0	6	1	53
Linaria	Linaria vulgaris Mill.	test	75	8	8	23	14	0	0	128
Linaria	Linaria alpina (L.) Mill.	train	47	8	1	46	1	0	0	103
Linaria	Linaria repens (L.) Mill.	train	70	49	6	28	3	0	0	156
Linaria	Linaria supina (L.) Chaz.	train	29	6	1	29	2	0	0	67
Linum	Linum campanulatum L.	test	25	1	0	33	1	0	0	60
Linum	Linum narbonense L.	train	38	1	0	8	0	0	2	49
Linum	Linum usitatissimum L.	train	39	6	1	6	4	0	4	60
Linum	Linum suffruticosum L.	train	43	5	2	19	0	0	0	69
Lonicera	Lonicera periclymenum L.	test	53	9	13	6	9	0	1	91
Lonicera	Lonicera alpigena L.	train	8	12	8	3	15	0	1	47
Lonicera	Lonicera etrusca Santi	train	48	8	8	13	5	0	0	82
Lonicera	Lonicera implexa Aiton	train	23	5	13	1	15	0	0	57
Lonicera	Lonicera xylosteum L.	train	26	26	48	4	37	0	4	145
Lotus	Lotus corniculatus L.	test	90	33	13	52	9	2	0	199
Lotus	Lotus edulis L.	train	10	12	4	3	14	0	0	43
Lotus	Lotus maritimus L.	train	34	7	15	12	8	0	1	77
Lychnis	Lychnis flos-cuculi L.	test	64	9	3	24	4	0	2	106
Lychnis	Lychnis coronaria (L.) Desr.	train	41	4	8	11	0	0	1	65
Lysimachia	Lysimachia arvensis (L.) U.Manns & Anderb.	test	66	20	9	43	19	0	1	158
Lysimachia	Lysimachia nemorum L.	train	26	12	5	11	0	0	1	55
Lysimachia	Lysimachia vulgaris L.	train	42	28	17	16	17	0	1	121
Malus	Malus domestica Borkh.	test	11	4	42	7	43	1	20	128
Malus	Malus sylvestris Mill.	train	11	5	6	8	5	53	7	95
Malva	Malva arborea (L.) Webb & Berthel.	test	45	8	4	18	9	3	3	90
Malva	Malva setigera Spenn.	train	35	9	12	10	1	0	2	69
Malva	Malva moschata L.	train	104	13	21	27	3	2	1	171
Malva	Malva neglecta Wallr.	train	16	8	4	13	5	1	0	47
Malva	Malva sylvestris L.	train	225	19	73	33	5	6	3	364
Matthiola	Matthiola sinuata (L.) R.Br.	test	21	8	0	25	4	0	0	58
Matthiola	Matthiola incana (L.) R.Br.	train	9	1	1	21	6	0	0	38
Medicago	Medicago sativa L.	test	56	16	19	10	6	0	7	114
Medicago	Medicago lupulina L.	train	13	6	8	17	3	2	0	49
Medicago	Medicago arborea L.	train	13	6	2	11	14	2	1	49
Mentha	Mentha arvensis L.	test	16	6	9	9	1	0	1	42
Mentha	Mentha aquatica L.	train	32	12	18	24	1	2	1	90
Mentha	Mentha spicata L.	train	23	3	14	3	0	0	1	44
Mentha	Mentha suaveolens Ehrh.	train	33	15	21	22	0	0	5	96
Mentha	Mentha longifolia (L.) Huds.	train	24	15	17	25	0	3	0	84
Mercurialis	Mercurialis annua L.	test	17	18	19	37	8	1	0	100
Mercurialis	Mercurialis perennis L.	train	11	19	16	23	5	0	3	77
Morus	Morus alba L.	test	8	6	105	113	41	89	28	390
Morus	Morus kagayamae Koidz.	train	0	0	5	0	0	7	0	12
Muscari	Muscari comosum (L.) Mill.	test	103	0	4	41	4	0	0	152
Muscari	Muscari neglectum Guss. ex Ten.	train	102	2	4	37	0	0	0	145
Myosotis	Myosotis arvensis Hill	test	43	10	7	17	1	1	3	82
Myosotis	Myosotis alpestris F.W.Schmidt	train	61	0	11	15	2	0	3	92
Myosotis	Myosotis scorpioides L.	train	39	9	7	10	1	0	8	74
Narcissus	Narcissus dubius Gouan	test	73	1	0	48	1	0	0	123
Narcissus	Narcissus assoanus Dufour	train	121	0	0	34	1	0	0	156
Narcissus	Narcissus pseudonarcissus L.	train	48	0	2	37	4	0	1	92
Narcissus	Narcissus tazetta L.	train	38	1	2	13	0	0	0	54
Neottia	Neottia ovata (L.) Bluff & Fingerh.	test	32	25	5	31	1	0	5	99
Neottia	Neottia nidus-avis (L.) Rich.	train	40	0	0	35	7	0	0	82
Odontites	Odontites luteus (L.) Clairv.	test	31	48	0	54	0	0	1	134
Odontites	Odontites vernus (Bellardi) Dumort.	train	36	15	4	12	1	0	2	70
Oenothera	Oenothera biennis L.	test	30	6	7	13	6	0	0	62
Oenothera	Oenothera glazioviana Micheli	train	40	7	12	8	6	2	3	78
Ononis	Ononis natrix L.	test	38	4	1	12	2	0	0	57
Ononis	Ononis minutissima L.	train	17	10	2	18	0	0	0	47
Ononis	Ononis reclinata L.	train	26	7	5	5	0	0	1	44
Ononis	Ononis spinosa L.	train	58	20	10	17	2	0	3	110
Ophrys	Ophrys lutea Cav.	test	101	0	1	31	0	0	0	133
Ophrys	Ophrys apifera Huds.	train	173	1	2	37	1	0	0	214
Ophrys	Ophrys bertolonii Moretti	train	49	0	1	4	0	0	0	54
Ophrys	Ophrys speculum Link	train	44	1	0	8	0	0	0	53
Ophrys	Ophrys fuciflora (F.W.Schmidt) Moench	train	37	0	0	5	0	0	0	42
Ophrys	Ophrys passionis Sennen	train	67	0	0	14	0	0	0	81
Ophrys	Ophrys insectifera L.	train	60	1	1	11	0	0	2	75
Ophrys	Ophrys aranifera Huds.	train	111	0	0	40	0	0	0	151
Ophrys	Ophrys arachnitiformis Gren. & M.Philippe	train	52	0	0	12	0	0	0	64
Ophrys	Ophrys lupercalis Devillers & Devillers-Tersch.	train	33	0	1	11	0	0	0	45
Ophrys	Ophrys scolopax Cav.	train	129	1	1	25	0	0	0	156
Ophrys	Ophrys virescens Philippe	train	66	1	0	9	1	0	0	77
Orchis	Orchis purpurea Huds.	test	170	2	9	80	0	0	1	262
Orchis	Orchis anthropophora (L.) All.	train	86	2	3	28	0	0	0	119
Orchis	Orchis mascula (L.) L.	train	122	3	5	119	0	0	0	249
Orchis	Orchis provincialis Balb. ex DC.	train	29	0	3	20	0	0	0	52
Orchis	Orchis simia Lam.	train	71	0	5	15	0	0	1	92
Orobanche	Orobanche gracilis Sm.	test	52	0	0	13	0	0	1	66
Orobanche	Orobanche amethystea Thuill.	train	38	0	0	27	3	0	0	68
Orobanche	Orobanche caryophyllacea Sm.	train	49	0	0	8	0	0	0	57
Orobanche	Orobanche hederae Vaucher ex Duby	train	31	0	0	13	1	0	0	45
Orobanche	Orobanche minor Sm.	train	34	0	0	13	0	0	3	50
Orobanche	Orobanche rapum-genistae Thuill.	train	24	2	0	10	10	0	0	46
Oxalis	Oxalis corniculata L.	test	28	19	23	74	3	3	1	151
Oxalis	Oxalis articulata Savigny	train	25	12	5	15	3	2	0	62
Papaver	Papaver alpinum L.	test	12	0	1	41	2	0	0	56
Papaver	Papaver rhoeas L.	train	165	9	13	48	19	2	4	260
Papaver	Papaver somniferum L.	train	29	4	6	6	17	0	1	63
Parthenocissus	Parthenocissus tricuspidata (Siebold & Zucc.) Planch.	test	2	9	39	3	8	13	4	78
Parthenocissus	Parthenocissus quinquefolia (L.) Planch.	train	1	12	58	6	3	6	6	92
Phillyrea	Phillyrea media L.	test	1	7	28	0	1	0	7	44
Phillyrea	Phillyrea angustifolia L.	train	10	35	32	7	16	367	2	469
Phyteuma	Phyteuma hemisphaericum L.	test	27	1	4	28	0	0	2	62
Phyteuma	Phyteuma spicatum L.	train	43	5	22	19	6	0	3	98
Pilosella	Pilosella lactucella (Wallr.) P.D.Sell & C.West	test	14	6	5	13	0	0	0	38
Pilosella	Pilosella aurantiaca (L.) F.W.Schultz & Sch.Bip.	train	50	2	6	16	8	0	4	86
Pilosella	Pilosella officinarum F.W.Schultz & Sch.Bip.	train	26	5	7	39	3	1	0	81
Pinus	Pinus halepensis Mill.	test	13	5	10	32	23	0	63	146
Pinus	Pinus cembra L.	train	1	4	20	31	13	0	34	103
Pinus	Pinus mugo Turra	train	8	23	10	25	31	0	5	102
Pinus	Pinus nigra Arnold	train	2	14	19	35	17	0	66	153
Pinus	Pinus pinaster Aiton	train	0	3	4	29	21	0	44	101
Pinus	Pinus pinea L.	train	2	5	2	14	11	0	52	86
Pinus	Pinus sylvestris L.	train	5	22	19	32	27	0	26	131
Pinus	Pinus brutia Ten.	train	0	5	8	12	16	0	17	58
Pistacia	Pistacia lentiscus L.	test	33	51	130	12	47	158	44	475
Pistacia	Pistacia terebinthus L.	train	29	28	62	11	28	73	8	239
Pittosporum	Pittosporum tobira (Thunb.) W.T.Aiton	test	76	52	129	8	95	129	6	495
Pittosporum	Pittosporum tenuifolium Gaertn.	train	0	1	0	1	1	104	0	107
Plantago	Plantago lanceolata L.	test	68	4	44	85	13	20	3	237
Plantago	Plantago coronopus L.	train	17	1	5	80	0	4	0	107
Plantago	Plantago lagopus L.	train	10	3	3	19	2	3	0	40
Plantago	Plantago major L.	train	6	1	12	62	5	1	0	87
Plantago	Plantago maritima L.	train	6	0	1	41	0	0	0	48
Plantago	Plantago media L.	train	35	0	9	37	1	1	0	83
Platanthera	Platanthera chlorantha (Custer) Rchb.	test	56	2	2	32	0	0	1	93
Platanthera	Platanthera bifolia (L.) Rich.	train	44	0	3	8	0	0	1	56
Platanus	Platanus x hispanica Mill. ex Mￃﾼnchh.	test	27	30	99	33	57	123	158	527
Platanus	Platanus orientalis L.	train	9	5	57	21	10	1	40	143
Polygonatum	Polygonatum multiflorum (L.) All.	test	9	20	5	10	11	0	1	56
Polygonatum	Polygonatum odoratum (Mill.) Druce	train	26	10	7	16	4	0	4	67
Populus	Populus alba L.	test	12	17	52	12	9	199	56	357
Populus	Populus nigra L.	train	17	24	54	34	15	224	33	401
Populus	Populus tremula L.	train	2	11	21	10	3	101	13	161
Populus	Populus trichocarpa Torr. & A.Gray ex Hook.	train	0	1	6	1	0	21	3	32
Potentilla	Potentilla tabernaemontani Asch.	test	24	5	7	33	0	1	0	70
Potentilla	Potentilla indica (Andrews) F.T.Wolf	train	21	9	74	26	48	0	1	179
Potentilla	Potentilla recta L.	train	29	9	11	23	1	1	1	75
Potentilla	Potentilla reptans L.	train	27	13	12	21	0	0	0	73
Potentilla	Potentilla sterilis (L.) Garcke	train	26	4	11	18	0	0	0	59
Potentilla	Potentilla erecta (L.) Rￃﾤusch.	train	34	8	8	25	0	0	0	75
Primula	Primula elatior (L.) Hill	test	31	0	8	35	3	0	1	78
Primula	Primula vulgaris Huds.	train	74	1	13	49	0	4	0	141
Primula	Primula veris L.	train	84	2	22	49	0	4	0	161
Prunella	Prunella laciniata (L.) L.	test	47	8	4	13	2	0	1	75
Prunella	Prunella grandiflora (L.) Schￃﾶller	train	22	0	9	15	0	0	1	47
Prunella	Prunella hastifolia Brot.	train	18	1	9	10	0	0	3	41
Prunella	Prunella vulgaris L.	train	70	5	15	28	3	0	6	127
Prunus	Prunus dulcis (Mill.) D.A.Webb	test	113	16	39	18	67	102	51	406
Prunus	Prunus armeniaca L.	train	28	0	17	0	7	10	18	80
Prunus	Prunus avium (L.) L.	train	53	21	60	19	18	70	47	288
Prunus	Prunus cerasifera Ehrh.	train	29	18	18	5	4	1	22	97
Prunus	Prunus laurocerasus L.	train	61	12	77	14	18	117	14	313
Prunus	Prunus mahaleb L.	train	46	18	15	2	13	59	8	161
Prunus	Prunus padus L.	train	38	22	27	8	14	40	12	161
Prunus	Prunus serotina Ehrh.	train	2	12	1	5	4	2	2	28
Prunus	Prunus spinosa L.	train	87	33	32	24	63	47	22	308
Prunus	Prunus serrulata Lindl.	train	23	7	16	8	4	29	7	94
Quercus	Quercus cerris L.	test	0	7	27	10	19	85	21	169
Quercus	Quercus coccifera L.	train	25	30	62	22	98	85	9	331
Quercus	Quercus ilex L.	train	106	80	166	49	51	248	159	859
Quercus	Quercus petraea Liebl.	train	3	13	39	8	5	77	17	162
Quercus	Quercus rubra L.	train	0	8	43	3	12	50	40	156
Quercus	Quercus suber L.	train	4	17	31	18	7	11	74	162
Quercus	Quercus pubescens Willd.	train	25	31	97	31	30	109	38	361
Quercus	Quercus robur L.	train	33	38	76	25	43	35	59	309
Quercus	Quercus palustris Mￃﾼnchh.	train	0	2	6	0	2	33	2	45
Ranunculus	Ranunculus peltatus Schrank	test	22	17	3	31	3	0	0	76
Ranunculus	Ranunculus aconitifolius L.	train	20	13	11	23	0	0	1	68
Ranunculus	Ranunculus acris L.	train	17	6	12	8	4	0	2	49
Ranunculus	Ranunculus bulbosus L.	train	55	6	21	15	3	4	5	109
Ranunculus	Ranunculus gramineus L.	train	20	1	0	28	2	0	0	51
Ranunculus	Ranunculus paludosus Poir.	train	18	1	0	16	3	0	0	38
Ranunculus	Ranunculus parviflorus L.	train	4	2	5	3	6	0	0	20
Ranunculus	Ranunculus platanifolius L.	train	11	4	8	4	1	0	1	29
Ranunculus	Ranunculus repens L.	train	25	5	16	20	2	0	0	68
Ranunculus	Ranunculus trichophyllus Chaix	train	18	18	0	27	1	0	0	64
Ranunculus	Ranunculus flammula L.	train	27	12	9	34	2	0	4	88
Ranunculus	Ranunculus sceleratus L.	train	6	15	1	10	5	0	0	37
Reseda	Reseda phyteuma L.	test	34	10	0	33	15	0	0	92
Reseda	Reseda lutea L.	train	33	9	7	32	9	13	5	108
Reseda	Reseda luteola L.	train	24	5	7	18	1	0	4	59
Rhamnus	Rhamnus alaternus L.	test	22	38	25	5	36	114	1	241
Rhamnus	Rhamnus cathartica L.	train	11	22	15	4	4	52	4	112
Rhamnus	Rhamnus alpina L.	train	10	25	21	18	6	0	3	83
Rhamnus	Rhamnus pumila Turra	train	2	15	4	28	6	0	0	55
Rhinanthus	Rhinanthus alectorolophus (Scop.) Pollich	test	32	6	5	14	2	0	0	59
Rhinanthus	Rhinanthus minor L.	train	23	2	0	5	2	0	3	35
Rhus	Rhus typhina L.	test	16	7	25	4	17	64	12	145
Rhus	Rhus coriaria L.	train	5	9	17	16	17	152	5	221
Rosa	Rosa canina L.	test	100	20	24	16	36	2	12	210
Rosa	Rosa agrestis Savi	train	15	3	11	4	7	0	3	43
Rosa	Rosa pendulina L.	train	48	12	15	17	16	0	5	113
Rosa	Rosa spinosissima L.	train	21	13	9	9	10	0	6	68
Rubus	Rubus ulmifolius Schott	test	23	16	30	1	7	2	10	89
Rubus	Rubus fruticosus L.	train	25	5	12	2	12	0	4	60
Rubus	Rubus idaeus L.	train	7	21	54	10	34	3	13	142
Rubus	Rubus pedatifolius Genￃﾩv.	train	0	24	29	1	1	0	8	63
Rumex	Rumex crispus L.	test	7	9	15	20	10	4	3	68
Rumex	Rumex acetosella L.	train	9	12	9	23	6	0	1	60
Rumex	Rumex obtusifolius L.	train	5	5	7	24	13	0	1	55
Salix	Salix alba L.	test	10	19	31	140	6	7	31	244
Salix	Salix babylonica L.	train	31	12	11	13	0	0	27	94
Salix	Salix caprea L.	train	111	25	24	9	22	27	25	243
Salix	Salix cinerea L.	train	7	5	2	5	1	26	5	51
Salix	Salix fragilis L.	train	3	1	8	2	0	51	2	67
Salix	Salix herbacea L.	train	3	5	0	23	0	0	0	31
Salvia	Salvia pratensis L.	test	64	0	17	27	4	1	4	117
Salvia	Salvia verbenaca L.	train	28	0	8	19	0	0	2	57
Salvia	Salvia officinalis L.	train	27	4	26	7	0	4	4	72
Sambucus	Sambucus ebulus L.	test	43	15	15	30	14	3	7	127
Sambucus	Sambucus nigra L.	train	79	24	75	20	27	19	32	276
Sambucus	Sambucus racemosa L.	train	30	23	18	8	28	2	11	120
Saponaria	Saponaria ocymoides L.	test	73	7	5	41	0	0	0	126
Saponaria	Saponaria officinalis L.	train	73	15	17	33	3	0	1	142
Saxifraga	Saxifraga media Gouan	test	0	0	0	8	0	0	0	8
Saxifraga	Saxifraga aizoides L.	train	30	4	4	36	1	0	1	76
Saxifraga	Saxifraga moschata Wulfen	train	6	1	0	22	0	0	0	29
Saxifraga	Saxifraga tridactylites L.	train	17	25	7	33	1	1	0	84
Saxifraga	Saxifraga granulata L.	train	39	14	6	23	3	0	0	85
Saxifraga	Saxifraga paniculata Mill.	train	31	3	4	89	0	0	0	127
Scabiosa	Scabiosa atropurpurea L.	test	40	3	6	8	31	4	0	92
Scabiosa	Scabiosa columbaria L.	train	55	6	14	12	11	0	1	99
Scrophularia	Scrophularia auriculata L.	test	22	16	12	10	5	0	8	73
Scrophularia	Scrophularia nodosa L.	train	15	14	10	6	13	0	4	62
Sedum	Sedum album L.	test	23	8	0	50	1	0	3	85
Sedum	Sedum sediforme (Jacq.) Pau	train	44	9	13	52	14	0	6	138
Sedum	Sedum rupestre L.	train	28	4	4	41	0	0	5	82
Sedum	Sedum acre L.	train	20	1	1	44	1	0	1	68
Sedum	Sedum dasyphyllum L.	train	23	6	3	48	0	0	0	80
Sempervivum	Sempervivum montanum L.	test	15	0	0	32	0	0	2	49
Sempervivum	Sempervivum arachnoideum L.	train	17	1	0	55	1	0	2	76
Sempervivum	Sempervivum tectorum L.	train	20	0	1	37	1	0	2	61
Senecio	Senecio inaequidens DC.	test	60	17	7	47	14	0	2	147
Senecio	Senecio doronicum (L.) L.	train	38	5	17	30	0	0	1	91
Senecio	Senecio vulgaris L.	train	28	34	0	77	9	1	2	151
Senecio	Senecio ovatus (P.Gaertn., B.Mey. & Scherb.) Willd.	train	29	11	12	18	0	0	1	71
Serapias	Serapias vomeracea (Burm.f.) Briq.	test	69	0	1	18	0	0	1	89
Serapias	Serapias lingua L.	train	45	0	0	19	0	0	0	64
Silene	Silene acaulis (L.) Jacq.	test	26	1	0	51	0	0	0	78
Silene	Silene baccifera (L.) Roth	train	16	10	9	6	17	0	0	58
Silene	Silene gallica L.	train	52	4	3	7	1	0	0	67
Silene	Silene dioica (L.) Clairv.	train	84	11	14	16	0	0	2	127
Silene	Silene latifolia Poir.	train	182	11	52	15	13	9	11	293
Silene	Silene nutans L.	train	52	7	1	14	11	0	1	86
Silene	Silene vulgaris (Moench) Garcke	train	94	18	12	28	6	0	2	160
Silene	Silene conica L.	train	24	2	2	5	1	0	0	34
Silene	Silene italica (L.) Pers.	train	15	1	0	10	0	0	2	28
Silene	Silene uniflora Roth	train	15	1	1	24	2	0	1	44
Sisymbrium	Sisymbrium irio L.	test	10	12	4	20	9	5	0	60
Sisymbrium	Sisymbrium officinale (L.) Scop.	train	14	12	10	26	6	5	4	77
Solanum	Solanum dulcamara L.	test	70	22	25	18	56	2	1	194
Solanum	Solanum nigrum L.	train	45	17	31	38	34	2	4	171
Sonchus	Sonchus tenerrimus L.	test	12	19	4	36	2	4	1	78
Sonchus	Sonchus asper (L.) Hill	train	34	19	18	52	9	2	7	141
Sorbus	Sorbus aria (L.) Crantz	test	17	21	39	19	15	41	25	177
Sorbus	Sorbus aucuparia L.	train	10	21	45	22	39	9	22	168
Sorbus	Sorbus domestica L.	train	10	26	32	12	35	41	17	173
Sorbus	Sorbus torminalis (L.) Crantz	train	17	9	47	9	22	39	16	159
Sorbus	Sorbus intermedia (Ehrh.) Pers.	train	3	0	22	2	3	17	4	51
Spergula	Spergula arvensis L.	test	18	9	2	18	2	0	1	50
Spergula	Spergula media (L.) Bartl. & H.L.Wendl.	train	17	3	1	10	9	0	0	40
Stachys	Stachys sylvatica L.	test	46	7	8	14	4	0	5	84
Stachys	Stachys recta L.	train	35	3	4	11	2	0	2	57
Stellaria	Stellaria media (L.) Vill.	test	33	29	10	67	0	0	1	140
Stellaria	Stellaria holostea L.	train	82	20	10	37	1	1	3	154
Symphytum	Symphytum tuberosum L.	test	36	11	9	18	0	0	3	77
Symphytum	Symphytum officinale L.	train	77	15	24	31	8	1	8	164
Taraxacum	Taraxacum campylodes G.E.Haglund	test	13	0	0	4	1	1	0	19
Taraxacum	Taraxacum officinale F.H.Wigg.	train	32	0	7	183	14	0	0	236
Teucrium	Teucrium montanum L.	test	32	7	4	36	0	0	0	79
Teucrium	Teucrium chamaedrys L.	train	37	7	7	23	0	0	1	75
Teucrium	Teucrium flavum L.	train	11	7	17	12	4	0	0	51
Teucrium	Teucrium fruticans L.	train	40	6	25	2	0	0	4	77
Teucrium	Teucrium scorodonia L.	train	35	14	15	31	4	0	3	102
Thymus	Thymus vulgaris L.	test	53	6	2	30	0	1	2	94
Thymus	Thymus serpyllum L.	train	24	8	1	21	0	0	0	54
Tilia	Tilia platyphyllos Scop.	test	10	8	97	11	25	75	29	255
Tilia	Tilia cordata Mill.	train	8	14	36	10	9	31	22	130
Tilia	Tilia dasystyla Stev.	train	0	3	21	13	17	21	13	88
Tordylium	Tordylium maximum L.	test	14	4	16	7	14	0	1	56
Tordylium	Tordylium apulum L.	train	18	2	3	2	23	0	0	48
Tractema	Tractema lilio-hyacinthus (L.) Speta	test	20	0	0	31	3	0	0	54
Tractema	Tractema verna (Huds.) Speta	train	10	0	1	4	0	0	0	15
Tragopogon	Tragopogon porrifolius L.	test	68	1	1	9	11	0	0	90
Tragopogon	Tragopogon pratensis L.	train	55	6	1	20	15	1	1	99
Trifolium	Trifolium repens L.	test	37	7	24	19	0	0	1	88
Trifolium	Trifolium alpinum L.	train	27	5	2	23	4	1	0	62
Trifolium	Trifolium cherleri L.	train	1	2	0	1	22	0	0	26
Trifolium	Trifolium incarnatum L.	train	29	4	5	12	0	0	2	52
Trifolium	Trifolium pratense L.	train	100	6	26	28	0	4	2	166
Trifolium	Trifolium resupinatum L.	train	25	7	2	6	7	0	0	47
Trifolium	Trifolium scabrum L.	train	8	16	6	7	3	0	1	41
Trifolium	Trifolium stellatum L.	train	31	7	5	10	13	0	2	68
Trifolium	Trifolium subterraneum L.	train	19	25	9	12	0	0	2	67
Trifolium	Trifolium campestre Schreb.	train	20	21	2	11	0	0	0	54
Ulex	Ulex gallii Planch.	test	3	0	0	9	0	0	0	12
Ulex	Ulex europaeus L.	train	94	18	66	51	101	0	24	354
Vaccinium	Vaccinium vitis-idaea L.	test	24	7	2	12	6	0	0	51
Vaccinium	Vaccinium myrtillus L.	train	10	16	4	18	23	0	1	72
Valeriana	Valeriana officinalis L.	test	59	19	26	21	10	0	4	139
Valeriana	Valeriana celtica L.	train	7	1	0	9	1	0	0	18
Verbascum	Verbascum nigrum L.	test	72	2	21	26	2	0	7	130
Verbascum	Verbascum blattaria L.	train	51	3	26	20	9	26	9	144
Verbascum	Verbascum boerhavii L.	train	24	2	9	14	1	2	0	52
Verbascum	Verbascum lychnitis L.	train	46	8	19	44	0	0	8	125
Verbascum	Verbascum pulverulentum Vill.	train	36	4	17	24	1	0	6	88
Verbascum	Verbascum sinuatum L.	train	34	7	14	32	1	0	4	92
Verbascum	Verbascum thapsus L.	train	111	5	95	80	3	0	9	303
Veronica	Veronica officinalis L.	test	18	15	9	18	3	0	1	64
Veronica	Veronica anagallis-aquatica L.	train	16	17	4	15	0	0	1	53
Veronica	Veronica arvensis L.	train	12	23	3	7	1	0	4	50
Veronica	Veronica cymbalaria Bodard	train	10	17	9	32	3	2	5	78
Veronica	Veronica persica Poir.	train	129	35	19	69	9	3	2	266
Veronica	Veronica hederifolia L.	train	14	30	8	22	4	0	2	80
Veronica	Veronica serpyllifolia L.	train	26	21	3	21	2	0	1	74
Veronica	Veronica beccabunga L.	train	12	21	6	21	0	3	3	66
Veronica	Veronica chamaedrys L.	train	81	19	36	28	0	1	7	172
Viburnum	Viburnum rhytidophyllum Hemsl. ex F.B.Forbes & Hemsl.	test	17	3	61	4	29	24	15	153
Viburnum	Viburnum opulus L.	train	42	46	42	13	32	69	13	257
Viburnum	Viburnum tinus L.	train	123	39	193	16	99	246	52	768
Viburnum	Viburnum lantana L.	train	51	32	48	16	31	34	7	219
Vicia	Vicia hybrida L.	test	25	10	15	2	12	0	1	65
Vicia	Vicia hirsuta (L.) Gray	train	11	15	4	5	14	0	0	49
Vicia	Vicia sepium L.	train	19	23	9	6	3	0	0	60
Vicia	Vicia cracca L.	train	51	19	21	19	5	0	0	115
Vicia	Vicia pannonica Crantz	train	23	15	8	2	6	0	0	54
Vicia	Vicia sativa L.	train	47	30	25	11	9	3	1	126
Vinca	Vinca minor L.	test	94	18	20	17	0	0	1	150
Vinca	Vinca major L.	train	62	6	16	9	0	1	0	94
Vincetoxicum	Vincetoxicum hirundinaria Medik.	test	26	17	11	21	14	0	0	89
Vincetoxicum	Vincetoxicum nigrum (L.) Moench	train	22	9	0	3	2	0	1	37
Viola	Viola riviniana Rchb.	test	62	3	20	42	12	0	2	141
Viola	Viola biflora L.	train	30	3	3	32	0	0	0	68
Viola	Viola cornuta L.	train	20	5	3	14	0	0	0	42
Viola	Viola odorata L.	train	45	2	4	35	0	1	1	88
Viola	Viola alba Besser	train	26	5	0	18	0	1	0	50
Viola	Viola arvensis Murray	train	40	7	4	16	0	0	2	69
Viola	Viola calcarata L.	train	24	0	1	24	0	0	0	49
Viola	Viola lutea Huds.	train	25	6	4	16	0	0	2	53
Viola	Viola tricolor L.	train	78	5	1	25	2	0	1	112

## Sheet: family
family	acc_run0	acc_run1	acc_run2	imageset_distance_0	imageset_distance_1	imageset_distance_2	avg_acc	avg_dist
Adoxaceae	0.5	0.372549	0.11849	0.207058	0.236351	0.223505	0.330346	0.222305
Amaranthaceae	0.112903	0.16129	0.0263158	0.141932	0.141932	0.224974	0.10017	0.169612
Amaryllidaceae	0.691057	0.240741	0.641304	0.14376	0.096549	0.165427	0.524367	0.135245
Anacardiaceae	0.0758621	0.297071	0.357466	0.09419	0.154194	0.379863	0.243466	0.209416
Apiaceae	0.537313	0.523041	0.582524	0.152091	0.172018	0.147259	0.547626	0.157123
Apocynaceae	0.0786517	0.765957	0.108108	0.332784	0.406454	0.405601	0.317572	0.381613
Araceae	0.771429	0.134615	0.134615	0.366403	0.209253	0.209253	0.346886	0.261637
Araliaceae	0.00769231	0.0102564	0.0025641	0.429344	0.429344	0.429344	0.00683761	0.429344
Aristolochiaceae	0.442953	0.583893	0.451613	0.28138	0.28138	0.367935	0.49282	0.310231
Asparagaceae	0.342857	0.313178	0.245509	0.305655	0.599844	0.366454	0.300515	0.423984
Aspleniaceae	0.227273	0.690909	0.546053	0.0455332	0.116869	0.100248	0.488078	0.08755
Asteraceae	0.723106	0.706571	0.702381	0.088565	0.115084	0.0721944	0.710686	0.0919477
Balsaminaceae	0.452555	0.516854	0.539326	0.0900603	0.0900603	0.0900603	0.502912	0.0900603
Berberidaceae	0.010989	0	0.010989	0.513235	0.513235	0.513235	0.00732601	0.513235
Betulaceae	0.836066	0.633929	0.675595	0.292187	0.247002	0.222775	71.5196	0.253988
Boraginaceae	0.446154	0.294294	0.469565	0.159104	0.0871492	0.145755	0.403338	0.130669
Brassicaceae	0.532258	0.519298	0.190476	0.123491	0.162921	0.160064	0.414011	0.148825
Campanulaceae	0.703704	0.0918367	0.642857	0.150679	0.204586	0.25714	0.479466	0.204135
Cannabaceae	0	0	0.0212766	0.438236	0.438236	0.438236	0.0070922	0.438236
Caprifoliaceae	0.540284	0.478788	0.262391	0.18267	0.167786	0.174584	0.427154	0.175014
Caryophyllaceae	0.54039	0.374016	0.251534	0.0815784	0.234869	0.185437	0.388646	0.167295
Celastraceae	0	0.0779817	0.110092	0.592355	0.500874	0.500874	0.0626911	0.531368
Cistaceae	0.584615	0.782609	0.695652	0.154704	0.203365	0.203365	0.687625	0.187144
Convolvulaceae	0.518519	0.481481	0.5625	0.243899	0.243899	0.184361	0.520833	0.224053
Cornaceae	0.476309	0.283626	0.451372	0.241436	0.241436	0.241436	0.403769	0.241436
Crassulaceae	0.684211	0.0967742	0.5	0.217878	0.396839	0.0962362	0.426995	0.236984
Cucurbitaceae	0.08	0.18	0.1	0.266113	0.266113	0.266113	0.12	0.266113
Cupressaceae	0.409091	0.491525	0.542553	0.338188	0.373358	0.302616	0.481057	0.338054
Cyperaceae	0.0434783	0.185185	0	0.370299	0.179508	0.370299	0.0762211	0.306702
Dryopteridaceae	0.680851	0.376623	0.402597	0.339033	0.339033	0.339033	0.486691	0.339033
Ericaceae	0.309735	0.460177	0.371681	0.27079	0.27079	0.27079	0.380531	0.27079
Euphorbiaceae	0.753846	0.360308	0.394118	0.220776	0.49674	0.28595	0.502757	0.334489
Fabaceae	0.400526	0.381608	0.722951	0.182594	0.171477	0.0837523	0.501695	0.145941
Fagaceae	0.45679	0.101604	0.243626	0.41009	0.13348	0.0885589	0.26734	0.21071
Gentianaceae	0.693878	0.537234	0.785714	0.0945808	0.109954	0.0911575	0.672275	0.098564
Geraniaceae	0.845921	0.75	0.85	0.15673	0.111179	0.189106	81.5307	0.152338
Hydrangeaceae	0	0.0238095	0	0.426875	0.426875	0.426875	0.00793651	0.426875
Hypericaceae	0.692308	0.641026	0.0379747	0.142817	0.142817	0.369625	0.457103	0.21842
Iridaceae	0.0149254	0.0224719	0.403509	0.132638	0.286772	0.184058	0.146969	0.201156
Juglandaceae	0.159363	0.09	0.412214	0.192319	0.264733	0.337644	0.220525	0.264899
Juncaceae	0	0.409836	0.295082	0.368399	0.375274	0.375274	0.234973	0.372982
Lamiaceae	0.755556	0.702381	0.700696	0.114951	0.0860449	0.0447793	71.9544	0.0819249
Liliaceae	0.22549	0.298507	0.310345	0.240832	0.0917047	0.358665	0.278114	0.230401
Linaceae	0.653061	0.516667	0.612245	0.260107	0.263982	0.260107	0.593991	0.261399
Lythraceae	0	0	0	0.582002	0.582002	0.582002	0	0.582002
Magnoliaceae	0.0262295	0.0130719	0.0229508	0.175085	0.175085	0.175085	0.0207507	0.175085
Malvaceae	0.617647	0.573529	0.5	0.163493	0.163493	0.491618	0.563725	0.272868
Melanthiaceae	0	0	0	0.593367	0.593367	0.593367	0	0.593367
Moraceae	0.309227	0.166667	0.0333333	0.205626	0.383231	0.295435	0.169742	0.294764
Myrtaceae	0.047619	0	0.0238095	0.525394	0.525394	0.525394	0.0238095	0.525394
Oleaceae	0.498127	0.226601	0.432642	0.215647	0.181716	0.299336	0.38579	0.232233
Onagraceae	0.516129	0	0.325301	0.049622	0.185746	0.0969441	0.280477	0.110771
Orchidaceae	0.921909	0.798039	0.907919	0.0169008	0.0809488	0.0411009	87.5956	0.0463168
Orobanchaceae	0.433333	0.666667	0.306122	0.156495	0.122047	0.155981	0.468707	0.144841
Oxalidaceae	0.0645161	0.0967742	0.0322581	0.346031	0.346031	0.346031	0.0645161	0.346031
Papaveraceae	0.492063	0.222222	0.221854	0.281429	0.107587	0.264563	0.312047	0.21786
Pinaceae	0.599099	0.906977	0.843137	0.212593	0.342308	0.149374	78.3071	0.234758
Pittosporaceae	0.010101	0.0464646	0.0484848	0.800127	0.800127	0.800127	0.0350168	0.800127
Plantaginaceae	0.725572	0.662835	0.471698	0.159977	0.163097	0.221777	0.620035	0.181617
Platanaceae	0.174573	0.468531	0.328671	0.324426	0.324426	0.324426	0.323925	0.324426
Plumbaginaceae	0.361446	0.528302	0.771429	0.273467	0.216191	0.134256	0.553725	0.207971
Poaceae	0.125	0.588785	0.425926	0.710867	0.113389	0.335118	0.379904	0.386458
Polygonaceae	0.235294	0.16	0.176471	0.189895	0.406905	0.189895	0.190588	0.262232
Primulaceae	0.652174	0	0.0822785	0.12383	0.133584	0.142295	0.244817	0.133236
Ranunculaceae	0.234756	0.429245	0.435252	0.167942	0.0691287	0.0939138	0.366418	0.110328
Resedaceae	0.287037	0.119565	0.388889	0.154527	0.17767	0.154527	0.265164	0.162241
Rhamnaceae	0.125	0.25	0.179856	0.229558	0.229558	0.315092	0.184952	0.258069
Rosaceae	0.482081	0.632199	0.478146	0.130911	0.124042	0.0578441	0.530809	0.104266
Rubiaceae	0.301887	0.179104	0.528302	0.23827	0.204994	0.23827	0.336431	0.227178
Rutaceae	0	0	0	0.390804	0.476077	0.390804	0	0.419228
Salicaceae	0.65625	0.268657	0.356557	0.330672	0.427522	0.659522	0.427155	0.472572
Sapindaceae	0.683099	0.330097	0.225383	0.224084	0.108955	0.122173	0.41286	0.151737
Saxifragaceae	0.448276	0.267717	0.299213	0.298645	0.312025	0.312025	0.338402	0.307565
Scrophulariaceae	0.776	0.920455	0.022082	0.213828	0.153323	0.427219	0.572846	0.26479
Solanaceae	0.00793651	0.00793651	0.0460251	0.230486	0.230486	0.221795	0.0206327	0.227589
Thymelaeaceae	0.0316742	0.290323	0.0481928	0.829516	0.464774	0.52123	0.123397	0.605173
Urticaceae	0	0	0	0.702521	0.702521	0.702521	0	0.702521
Verbenaceae	0	0	0	0.322253	0.215443	0.215443	0	0.251047
Violaceae	0.547619	0.695035	0.838235	0.0893413	0.177175	0.182549	0.69363	0.149688
Vitaceae	0.192308	0.0434783	0.153846	0.215743	0.327518	0.215743	0.129877	0.253001
Xanthorrhoeaceae	0.685185	0.72549	0.690476	0.199561	0.34961	0.206276	0.700384	0.251816

## Sheet: family CM_run_0
Flower	Branch	Leaf	Entire	Fruit	LeafScan	Stem	test_images_total	family	Adoxaceae	Amaranthaceae	Amaryllidaceae	Anacardiaceae	Apiaceae	Apocynaceae	Araceae	Araliaceae	Aristolochiaceae	Asparagaceae	Aspleniaceae	Asteraceae	Balsaminaceae	Berberidaceae	Betulaceae	Boraginaceae	Brassicaceae	Campanulaceae	Cannabaceae	Caprifoliaceae	Caryophyllaceae	Celastraceae	Cistaceae	Convolvulaceae	Cornaceae	Crassulaceae	Cucurbitaceae	Cupressaceae	Cyperaceae	Dryopteridaceae	Ericaceae	Euphorbiaceae	Fabaceae	Fagaceae	Gentianaceae	Geraniaceae	Hydrangeaceae	Hypericaceae	Iridaceae	Juglandaceae	Juncaceae
79	24	75	20	27	19	32	276	Adoxaceae	0.5	0	0	0.00724638	0.0797101	0	0	0	0	0	0	0.00724638	0	0	0.0253623	0	0.00362319	0	0	0	0	0.00724638	0	0.00362319	0	0	0	0	0	0	0	0	0.0181159	0.00724638	0	0	0.00362319	0	0	0.0108696	0
7	14	8	17	12	1	3	62	Amaranthaceae	0	0.112903	0	0	0	0	0	0	0	0	0	0.0806452	0	0	0	0	0	0	0	0	0.0322581	0	0	0.0483871	0	0.016129	0	0	0	0	0	0	0.0483871	0.0322581	0	0	0	0	0	0	0
73	1	0	48	1	0	0	123	Amaryllidaceae	0	0	0.691057	0	0	0	0	0	0	0.0650407	0	0	0	0	0	0	0.0162602	0.00813008	0	0	0.00813008	0	0	0	0	0	0	0	0	0	0	0	0.0162602	0	0.0243902	0	0	0	0.0325203	0	0
16	7	25	4	17	64	12	145	Anacardiaceae	0	0	0	0.0758621	0.00689655	0	0	0	0	0	0	0	0	0	0.0206897	0	0.00689655	0	0	0.00689655	0	0	0	0	0	0.00689655	0	0	0	0	0.00689655	0	0.103448	0.00689655	0	0	0	0	0	0.331034	0
86	46	51	69	56	11	16	335	Apiaceae	0.0298507	0	0.0298507	0.00597015	0.537313	0.041791	0.00298507	0	0	0	0	0.0238806	0	0	0	0	0.0328358	0	0	0.0179104	0.00298507	0	0	0	0	0	0	0.00298507	0	0	0.00298507	0.0746269	0.0119403	0	0.00298507	0.0149254	0.00298507	0	0	0	0
26	17	11	21	14	0	0	89	Apocynaceae	0.011236	0.0224719	0.0561798	0	0	0.0786517	0.011236	0	0.011236	0	0	0	0	0	0	0	0.0224719	0.011236	0	0	0.0337079	0.0449438	0	0.0224719	0	0	0	0	0	0	0.011236	0.0449438	0.0337079	0	0.011236	0	0	0	0	0	0
33	2	66	34	34	5	1	175	Araceae	0.00571429	0.00571429	0.00571429	0	0.0171429	0	0.771429	0	0	0.00571429	0	0.0342857	0	0	0	0	0.00571429	0.00571429	0	0	0	0	0	0.0228571	0	0	0	0	0	0	0	0	0.0228571	0	0.0171429	0	0	0.00571429	0.0114286	0	0
30	63	291	47	60	273	16	780	Araliaceae	0.0205128	0.00641026	0.00384615	0	0.0435897	0.0166667	0.00384615	0.00769231	0	0.00128205	0	0.0115385	0	0	0.00641026	0	0	0.00128205	0	0.0166667	0.00128205	0.0025641	0	0.147436	0.00897436	0	0.0179487	0.0025641	0	0	0.00384615	0.0358974	0.00512821	0.0179487	0	0.00512821	0	0.00128205	0	0	0
37	15	45	26	20	2	4	149	Aristolochiaceae	0.0134228	0.00671141	0.0268456	0	0.00671141	0	0	0	0.442953	0.00671141	0	0.0268456	0	0	0	0	0	0	0	0.0402685	0	0	0	0.154362	0	0	0.0134228	0	0	0	0	0.0268456	0.0201342	0.0201342	0.00671141	0	0	0.00671141	0.0134228	0	0
167	1	9	74	24	0	5	280	Asparagaceae	0	0	0.0464286	0	0.00357143	0	0	0	0	0.342857	0	0.0535714	0	0	0	0.00357143	0.025	0.1	0	0.0107143	0.00357143	0	0	0	0.00357143	0.00714286	0	0	0	0	0.00357143	0.0107143	0.05	0	0.0107143	0	0	0	0.0392857	0	0
0	3	26	37	0	0	0	66	Aspleniaceae	0	0.0151515	0	0	0.0151515	0	0	0	0	0	0.227273	0.0606061	0	0	0	0.0151515	0.136364	0.030303	0	0	0.030303	0	0	0	0	0.0151515	0	0	0	0	0	0.0454545	0.030303	0.0151515	0	0	0	0	0	0	0
403	159	133	282	58	14	20	1069	Asteraceae	0.00187091	0.00374181	0	0	0.00748363	0	0	0	0	0.000935454	0	0.723106	0	0	0.000935454	0.0159027	0.0243218	0.0149673	0	0.00748363	0.00935454	0	0.000935454	0.00187091	0	0	0	0	0	0.00187091	0.000935454	0.0130964	0.0224509	0.000935454	0	0.00187091	0	0	0	0	0
82	12	15	15	10	0	3	137	Balsaminaceae	0.0145985	0.00729927	0	0	0	0	0	0	0	0	0	0.0437956	0.452555	0	0.0218978	0	0.0145985	0.00729927	0	0	0.0145985	0	0	0.00729927	0	0	0	0	0	0	0.080292	0.0218978	0.0510949	0.00729927	0	0	0	0	0.0218978	0	0
33	0	29	4	4	0	21	91	Berberidaceae	0.021978	0	0	0.021978	0.010989	0	0	0	0	0.010989	0	0.010989	0	0.010989	0.10989	0	0	0.010989	0	0.021978	0	0	0	0	0.010989	0.0549451	0	0	0	0	0	0.032967	0.0549451	0.032967	0	0	0	0	0	0	0
12	11	12	8	9	4	5	61	Betulaceae	0	0	0	0	0	0	0	0	0	0	0	0	0	0	0.836066	0	0	0	0	0	0	0	0	0	0	0	0	0	0	0	0	0	0.0163934	0	0	0	0.0163934	0	0	0	0
159	15	19	39	21	5	2	260	Boraginaceae	0	0	0	0	0	0.0115385	0	0	0	0.00769231	0	0.0653846	0	0	0	0.446154	0.0153846	0.0269231	0	0	0.00384615	0	0	0	0	0	0	0	0	0	0	0.00769231	0.0192308	0.00384615	0.0384615	0.0269231	0	0	0.00384615	0	0
69	30	17	84	40	1	7	248	Brassicaceae	0	0.016129	0.00806452	0	0.0403226	0	0	0	0	0.00806452	0	0.0443548	0	0	0	0.00403226	0.532258	0	0	0.00403226	0.0201613	0	0.00806452	0	0	0.0201613	0	0	0	0	0.00806452	0.0443548	0.0766129	0.00403226	0.00403226	0	0	0	0	0	0
51	9	5	15	0	0	1	81	Campanulaceae	0	0.0123457	0	0	0	0	0	0	0	0.0246914	0	0.0864198	0	0	0	0	0	0.703704	0	0	0.0123457	0	0	0	0	0	0	0	0	0	0	0	0.0123457	0	0.0246914	0	0	0	0	0	0
9	43	105	19	30	200	120	526	Cannabaceae	0.0247148	0	0	0	0	0	0	0	0	0	0	0.00380228	0	0	0.0779468	0.00190114	0	0	0	0.00380228	0.00190114	0	0.00190114	0.00190114	0.0095057	0	0	0	0	0	0.00760456	0	0.0741445	0.0665399	0	0	0	0	0	0	0
129	16	26	19	16	1	4	211	Caprifoliaceae	0.00473934	0.00473934	0.00947867	0	0.00473934	0.00947867	0	0	0	0	0	0.104265	0	0	0	0.00947867	0	0.00473934	0	0.540284	0.028436	0	0	0.00947867	0	0	0	0	0	0	0.00473934	0.014218	0.056872	0	0	0.00473934	0	0	0	0	0
192	32	24	104	1	1	5	359	Caryophyllaceae	0	0	0.0222841	0	0.0111421	0	0	0	0	0.086351	0	0.0445682	0.00278552	0	0	0	0.0167131	0	0	0.00557103	0.54039	0	0	0	0.00278552	0.00278552	0	0	0	0	0	0.00557103	0.0250696	0	0.0167131	0.00557103	0	0	0	0	0
82	4	10	49	5	0	0	150	Celastraceae	0.0133333	0	0	0	0	0	0	0	0	0.0133333	0	0.02	0	0	0	0	0.0533333	0.00666667	0	0	0.02	0	0.0133333	0.0133333	0	0	0	0	0	0	0	0.00666667	0.00666667	0	0.0733333	0	0	0.0266667	0	0	0
27	10	11	10	7	0	0	65	Cistaceae	0	0	0	0.0153846	0	0	0	0	0	0	0	0	0	0	0.0153846	0.0153846	0	0	0	0.0153846	0.0153846	0	0.584615	0	0	0	0	0	0	0	0	0.0153846	0	0	0	0.0307692	0	0	0	0	0
21	5	14	13	0	1	0	54	Convolvulaceae	0	0	0	0	0	0	0	0	0	0.0185185	0	0.037037	0	0	0.0185185	0	0	0	0	0	0.0185185	0	0	0.518519	0	0	0	0	0	0	0	0	0	0	0	0.0555556	0	0	0	0	0
74	39	97	15	51	113	12	401	Cornaceae	0.142145	0	0.0473815	0.00498753	0.00498753	0	0	0	0	0	0	0.00249377	0	0.00249377	0.0174564	0	0.00249377	0.00249377	0	0.0174564	0.00249377	0.00997506	0	0.00249377	0.476309	0.00249377	0	0	0	0	0	0.00249377	0	0.0174564	0	0	0.00249377	0.00249377	0	0	0
17	1	0	55	1	0	2	76	Crassulaceae	0	0	0	0	0.0131579	0	0	0	0	0	0	0.0131579	0	0	0.0131579	0	0	0	0	0.0131579	0	0	0	0	0	0.684211	0	0	0	0	0.0131579	0.0131579	0.0526316	0.0131579	0	0	0	0	0	0	0
17	0	10	2	17	0	4	50	Cucurbitaceae	0.04	0	0	0	0.04	0	0	0	0.02	0	0	0.08	0	0	0	0.04	0.02	0	0	0	0	0	0.02	0.02	0	0	0.08	0	0	0	0	0.08	0	0.02	0	0	0	0	0	0	0
1	9	10	16	15	0	15	66	Cupressaceae	0	0	0	0	0	0	0	0	0	0.0151515	0	0.0151515	0	0	0.030303	0	0	0	0	0	0	0	0	0	0	0	0	0.409091	0	0	0	0	0.0606061	0.0606061	0	0	0	0	0	0.0151515	0
3	2	0	25	36	0	3	69	Cyperaceae	0	0	0.0144928	0	0.0144928	0	0	0	0	0.0144928	0	0.246377	0	0	0	0	0	0.057971	0	0	0.15942	0	0	0	0	0	0	0	0.0434783	0	0.0144928	0	0.0144928	0	0	0	0	0	0	0	0
0	2	38	3	0	4	0	47	Dryopteridaceae	0	0	0	0	0.0212766	0	0	0	0	0	0.0212766	0.0212766	0	0	0	0.0212766	0	0	0	0	0	0	0	0	0	0	0	0	0	0.680851	0	0	0.0851064	0	0	0	0	0	0	0	0
41	28	7	34	1	0	2	113	Ericaceae	0.00884956	0	0	0	0	0	0	0	0	0	0	0.0265487	0	0	0	0.0265487	0.0176991	0	0	0	0.0265487	0	0	0	0	0.0265487	0	0.0353982	0	0	0.309735	0.00884956	0.115044	0	0.00884956	0	0	0	0	0	0
36	19	8	61	3	0	3	130	Euphorbiaceae	0	0	0	0	0.0153846	0	0	0	0	0.00769231	0	0.00769231	0	0	0	0	0	0	0	0	0.0923077	0	0	0	0	0	0	0	0	0	0	0.753846	0.0615385	0	0	0	0	0.0153846	0	0	0
276	105	272	107	138	147	80	1125	Fabaceae	0.00175285	0	0.00262927	0.0420684	0.00262927	0.000876424	0.00175285	0	0	0.000876424	0	0.00701139	0	0	0.00788782	0.00262927	0.0035057	0	0	0.00438212	0.00438212	0.00788782	0.000876424	0.00788782	0.00175285	0.000876424	0	0	0	0	0.00438212	0.0105171	0.400526	0.022787	0.00262927	0.000876424	0.0035057	0	0	0.0035057	0
4	17	31	18	7	11	74	162	Fagaceae	0.0246914	0	0	0.0185185	0.00617284	0	0	0	0	0	0	0.0123457	0	0	0.0432099	0	0	0	0	0	0	0	0	0	0	0	0	0	0	0	0.00617284	0	0.0185185	0.45679	0	0	0	0	0	0.00617284	0
59	7	1	31	0	0	0	98	Gentianaceae	0	0	0	0	0	0.0306122	0	0	0	0.0306122	0	0.0102041	0	0	0	0	0	0.0918367	0	0	0.0204082	0	0	0	0	0	0	0	0	0	0	0	0.0102041	0	0.693878	0	0	0	0.0102041	0	0
160	23	70	46	16	7	9	331	Geraniaceae	0	0	0	0	0	0.00302115	0	0	0	0	0	0.0060423	0	0	0	0	0.0120846	0	0	0	0.0271903	0	0	0	0	0	0.00302115	0	0	0	0	0.00302115	0.00302115	0.00302115	0	0.845921	0	0	0	0	0
7	4	16	1	0	1	1	30	Hydrangeaceae	0.133333	0	0	0	0	0	0	0	0	0	0	0.0666667	0	0	0	0	0.0333333	0	0	0.0333333	0	0	0	0	0	0	0	0	0	0	0	0	0	0	0	0	0	0	0	0	0
36	14	9	17	2	0	0	78	Hypericaceae	0	0	0	0	0	0.0128205	0	0	0	0	0	0	0	0	0	0	0	0	0	0.0128205	0.0128205	0	0.0128205	0	0	0	0	0	0	0	0	0.0128205	0.0128205	0	0	0	0	0.692308	0	0	0
38	0	0	29	0	0	0	67	Iridaceae	0	0	0.0447761	0	0.0298507	0	0	0	0	0.134328	0	0.0447761	0	0	0	0	0	0.119403	0	0	0	0	0	0	0	0	0	0	0	0	0	0	0	0	0.0447761	0	0	0	0.0149254	0	0
36	24	56	10	47	52	26	251	Juglandaceae	0	0	0	0.175299	0	0	0	0	0	0	0	0.00796813	0	0	0.0438247	0	0	0	0	0	0	0	0	0	0.00398406	0	0	0	0	0	0	0.00796813	0.0557769	0.059761	0	0	0	0	0	0.159363	0
5	6	1	2	2	0	0	16	Juncaceae	0	0	0.0625	0	0	0	0	0	0	0.1875	0	0	0	0	0	0	0	0	0	0.125	0	0	0	0	0	0	0	0	0.125	0	0	0	0	0	0	0	0	0	0	0	0
275	72	52	160	8	0	18	585	Lamiaceae	0.0017094	0.0017094	0	0	0.0017094	0.0034188	0	0	0	0.00512821	0	0.0153846	0	0	0	0.017094	0.0119658	0.00512821	0	0.0017094	0.0102564	0	0	0	0	0	0	0	0	0	0	0.00854701	0.025641	0.00854701	0	0	0	0.0017094	0	0	0
41	0	3	53	5	0	0	102	Liliaceae	0	0	0.107843	0	0	0.00980392	0.00980392	0	0.00980392	0.0392157	0	0.0490196	0	0	0	0	0	0	0	0.00980392	0.0196078	0	0	0.00980392	0	0	0	0	0	0	0	0	0.0294118	0	0.0392157	0.00980392	0	0	0.0294118	0	0
38	1	0	8	0	0	2	49	Linaceae	0	0	0	0	0	0	0	0	0	0.0612245	0	0	0	0	0	0.0204082	0	0.102041	0	0	0	0	0	0	0	0	0	0	0	0	0	0	0	0	0.0204082	0.0204082	0	0	0.0204082	0	0
78	18	62	8	59	145	15	385	Lythraceae	0.0441558	0.0025974	0	0.012987	0	0.0025974	0	0.0025974	0	0.0025974	0	0	0	0.00519481	0.0025974	0	0	0	0	0.00519481	0.00519481	0.0103896	0	0	0	0	0	0.0025974	0	0	0.142857	0.00519481	0.025974	0.0181818	0	0	0	0	0	0.0025974	0
45	16	94	7	11	72	60	305	Magnoliaceae	0	0	0.00327869	0.00327869	0.00327869	0.00327869	0	0	0	0	0	0.00327869	0	0	0.00983607	0	0	0	0	0	0.00327869	0.00327869	0	0	0.00327869	0	0.00327869	0	0	0	0	0.00327869	0.0196721	0.222951	0.00983607	0	0	0.00327869	0.00983607	0	0
22	9	13	14	3	6	1	68	Malvaceae	0	0	0	0	0	0	0	0	0	0	0	0	0	0	0.0882353	0.0147059	0	0	0	0	0.0147059	0	0	0.0147059	0	0	0	0	0	0	0	0	0	0	0	0	0	0	0	0	0
10	15	14	17	34	0	0	90	Melanthiaceae	0	0	0.0111111	0	0	0	0.0111111	0	0	0.0111111	0	0.0444444	0	0	0	0	0.0444444	0	0	0	0.0222222	0	0	0	0.0777778	0	0	0	0	0	0.0111111	0.0111111	0	0	0	0.0111111	0.0111111	0.311111	0	0	0
3	22	148	12	64	117	35	401	Moraceae	0.0124688	0.00249377	0	0.0074813	0.00249377	0	0	0.0299252	0	0	0	0.00249377	0	0	0.00498753	0.00249377	0	0.00249377	0	0.0174564	0.00249377	0	0	0	0.00997506	0	0	0.00249377	0	0	0	0.00249377	0.0124688	0.0149626	0	0	0	0	0	0.00249377	0
22	4	9	1	2	0	4	42	Myrtaceae	0.0952381	0	0	0.0952381	0	0.0238095	0	0	0	0	0	0	0	0	0	0	0	0	0	0.047619	0	0	0.0238095	0	0	0	0	0	0	0	0	0	0.047619	0.0238095	0	0	0	0	0	0	0
71	21	57	15	5	74	24	267	Oleaceae	0.0224719	0	0.0187266	0.00749064	0.0374532	0	0	0	0	0	0	0.0224719	0	0	0	0	0	0.00749064	0	0	0	0	0	0	0	0	0	0	0	0	0	0	0.0337079	0.0449438	0	0	0	0	0	0.0299625	0
30	6	7	13	6	0	0	62	Onagraceae	0	0	0	0	0.0483871	0	0	0	0	0	0	0.0322581	0	0	0	0	0.0806452	0	0	0	0	0	0	0.016129	0	0	0	0	0	0	0	0.016129	0.0806452	0	0	0	0	0	0.016129	0	0
318	8	7	127	0	0	1	461	Orchidaceae	0	0.0021692	0.0021692	0	0	0	0.0021692	0	0	0.00867679	0	0	0	0	0	0	0.0021692	0	0	0	0	0	0	0	0	0.00650759	0	0	0	0	0	0	0.0021692	0	0.0021692	0	0	0	0.00433839	0	0
58	1	0	27	2	0	2	90	Orobanchaceae	0	0	0	0	0	0	0	0	0	0	0	0.0111111	0	0	0	0.0111111	0.0111111	0	0	0	0.0222222	0	0	0	0	0	0	0	0	0	0.0111111	0	0	0	0	0	0	0	0	0	0
25	12	5	15	3	2	0	62	Oxalidaceae	0	0	0.016129	0	0.016129	0	0	0	0	0	0	0.0322581	0	0	0	0	0.112903	0	0	0.016129	0.112903	0	0	0	0	0	0	0	0	0	0	0.016129	0.354839	0	0	0.016129	0	0.016129	0.016129	0	0
29	4	6	6	17	0	1	63	Papaveraceae	0	0	0	0	0.015873	0	0	0	0	0	0	0.031746	0	0	0	0	0.015873	0	0	0.015873	0.015873	0	0.047619	0	0	0	0	0	0	0	0.031746	0	0.015873	0	0	0	0	0	0	0	0
11	18	10	91	23	0	69	222	Pinaceae	0	0	0	0	0	0	0	0	0	0.018018	0.0045045	0.0225225	0	0	0.018018	0	0	0.0045045	0	0	0	0	0	0	0	0	0	0.0045045	0	0.0045045	0.0045045	0	0.0720721	0.027027	0	0	0	0	0	0.00900901	0
76	52	129	8	95	129	6	495	Pittosporaceae	0.0141414	0	0.0020202	0.0161616	0.0020202	0.0242424	0	0.0323232	0	0.0020202	0	0.0020202	0	0	0.0020202	0	0	0	0	0.0040404	0.00606061	0	0	0	0	0.0020202	0	0	0	0	0.177778	0.0161616	0.0161616	0.0565657	0	0	0	0	0	0	0
230	66	30	116	11	20	8	481	Plantaginaceae	0	0.00623701	0.002079	0	0	0	0	0	0	0.00623701	0	0.00623701	0	0	0	0.004158	0.010395	0.010395	0	0	0.022869	0	0	0	0	0.002079	0	0	0	0	0.010395	0.027027	0.037422	0	0.004158	0.004158	0	0.002079	0	0	0
27	30	99	33	57	123	158	527	Platanaceae	0.00759013	0.00189753	0.00379507	0.00189753	0.00379507	0	0.00189753	0	0	0.00189753	0	0.0303605	0	0	0.0493359	0	0.00189753	0	0	0.00189753	0	0	0	0	0.00189753	0	0	0	0	0	0.0132827	0	0.0056926	0.0645161	0	0	0	0	0	0	0
54	0	3	23	1	2	0	83	Plumbaginaceae	0	0	0.0240964	0	0.0361446	0	0	0	0	0.0120482	0	0.0722892	0	0	0	0	0.0120482	0	0	0.108434	0.0481928	0	0	0	0	0	0	0	0	0	0	0	0.0722892	0	0.0240964	0	0	0	0	0	0
1	6	0	40	1	0	0	48	Poaceae	0	0	0	0	0.0625	0	0	0	0	0	0	0.291667	0	0	0	0	0.0416667	0.0833333	0	0	0.0416667	0	0	0	0	0	0	0	0	0	0	0	0.104167	0	0	0.0208333	0	0	0	0	0
7	9	15	20	10	4	3	68	Polygonaceae	0	0.0588235	0.0147059	0	0.0441176	0.0147059	0	0	0	0	0	0.205882	0	0	0	0	0.0147059	0	0	0.0294118	0	0	0	0	0	0	0	0	0	0	0.0147059	0.0588235	0.0147059	0.0294118	0	0	0	0	0	0	0.0147059
84	2	22	49	0	4	0	161	Primulaceae	0	0	0.0496894	0	0	0	0	0	0	0	0	0.0372671	0	0	0	0	0.00621118	0	0	0	0.00621118	0	0	0	0	0	0	0	0	0	0	0.0124224	0.0248447	0	0.0434783	0	0	0	0.00621118	0	0
178	44	31	61	11	1	2	328	Ranunculaceae	0.00304878	0	0.00609756	0	0.0609756	0.00304878	0	0	0	0.00304878	0	0.0609756	0	0	0	0.00609756	0.0243902	0.185976	0	0.00609756	0.0152439	0	0.00304878	0	0	0	0	0	0	0	0	0.0152439	0.0670732	0	0.0304878	0.0213415	0	0	0.0152439	0	0
33	9	7	32	9	13	5	108	Resedaceae	0	0	0.00925926	0	0.0185185	0	0	0	0	0.0277778	0	0.0555556	0	0	0	0.00925926	0.0833333	0.0185185	0	0	0	0	0	0	0	0	0	0	0	0	0	0.111111	0.0462963	0	0	0	0	0.00925926	0	0	0
11	22	15	4	4	52	4	112	Rhamnaceae	0.116071	0	0	0	0	0	0	0	0	0	0	0.00892857	0	0	0.107143	0	0	0	0	0.0178571	0.00892857	0.00892857	0	0	0.0625	0	0	0	0	0	0	0.00892857	0	0.0178571	0	0	0	0	0	0	0
233	60	143	58	97	224	50	865	Rosaceae	0.0242775	0.00115607	0.00231214	0.0127168	0.0127168	0.00809249	0	0.00462428	0	0.00115607	0	0.016185	0.00231214	0	0.0196532	0.00115607	0.00578035	0.00115607	0.00115607	0.00231214	0.00231214	0.00809249	0	0	0.00231214	0.00231214	0	0.00462428	0	0	0.0323699	0.00462428	0.0138728	0.0196532	0	0	0	0	0.00115607	0.00346821	0
12	10	11	20	0	0	0	53	Rubiaceae	0.0188679	0	0.0377358	0	0.0188679	0	0	0	0	0.0754717	0	0	0	0	0	0	0.0566038	0	0	0	0.0188679	0	0	0	0	0.0188679	0	0	0	0	0.0377358	0	0.0754717	0	0	0	0	0	0	0	0
12	4	2	14	22	4	0	58	Rutaceae	0	0	0	0	0.0172414	0	0	0	0	0.0172414	0	0	0	0	0	0	0.0172414	0	0	0.0172414	0	0	0	0	0	0	0	0	0	0	0.0517241	0.189655	0.0517241	0	0	0	0	0	0	0	0
0	1	6	1	0	21	3	32	Salicaceae	0	0	0	0	0	0	0	0	0	0	0	0	0	0	0.0625	0	0	0	0	0	0	0	0	0	0	0	0	0	0	0	0	0	0.03125	0.03125	0	0	0	0	0	0	0
1	2	54	6	15	47	17	142	Sapindaceae	0.0140845	0	0	0.00704225	0.0140845	0	0	0.0140845	0	0	0	0.00704225	0	0	0.0140845	0	0	0	0.00704225	0.00704225	0	0	0	0	0	0	0	0	0	0	0	0	0.0140845	0.0422535	0	0	0	0	0.00704225	0.0140845	0
6	1	0	22	0	0	0	29	Saxifragaceae	0	0	0	0	0	0	0	0	0	0	0	0	0	0	0	0	0.0689655	0	0	0	0.0344828	0	0	0	0	0.241379	0	0	0	0	0	0	0	0	0.0344828	0	0	0	0	0	0
46	8	19	44	0	0	8	125	Scrophulariaceae	0.008	0	0	0	0	0	0	0	0	0	0	0.024	0	0	0	0	0.008	0.008	0	0.008	0	0	0	0	0.008	0	0	0	0	0	0	0.008	0.008	0	0	0	0	0	0	0	0
58	9	12	24	20	2	1	126	Solanaceae	0	0.015873	0	0	0.00793651	0	0	0	0	0	0	0.0555556	0	0	0	0.0952381	0.0238095	0.00793651	0	0	0.0396825	0	0	0	0	0	0.031746	0	0	0	0	0.047619	0.00793651	0.015873	0	0.015873	0	0.00793651	0	0	0
23	3	4	25	0	166	0	221	Thymelaeaceae	0	0	0	0	0	0.00452489	0	0	0	0	0	0.00904977	0	0	0	0	0	0	0	0.0180995	0.0316742	0	0	0	0	0	0	0	0	0	0.0226244	0.0723982	0.0452489	0	0.0497738	0	0.00452489	0	0	0	0
3	21	4	105	0	0	0	133	Urticaceae	0.037594	0.0451128	0	0.0075188	0.0075188	0.0075188	0	0	0	0	0	0.105263	0	0	0	0	0.0075188	0	0	0	0.233083	0	0.0075188	0.0225564	0	0	0	0	0	0	0.0150376	0.0300752	0.0451128	0	0	0	0	0.0150376	0	0	0
20	8	13	1	0	16	1	59	Verbenaceae	0.0338983	0	0.0169492	0.0508475	0	0.0847458	0	0	0	0	0	0	0.0338983	0	0.0169492	0.0169492	0	0	0	0	0.0677966	0	0	0.0169492	0	0.0169492	0	0	0	0	0	0.0169492	0.0169492	0.0508475	0	0	0	0	0	0.0338983	0
20	5	3	14	0	0	0	42	Violaceae	0	0	0	0	0	0.0238095	0	0	0	0	0	0	0	0	0	0	0.142857	0.0714286	0	0	0.047619	0	0	0	0	0	0	0	0	0	0	0.0238095	0	0	0	0.0238095	0	0	0	0	0
2	9	39	3	8	13	4	78	Vitaceae	0.025641	0.0128205	0	0.0128205	0	0	0	0	0	0	0	0	0	0	0.0128205	0	0	0	0	0	0	0	0	0	0	0	0.0128205	0	0	0	0.0128205	0.025641	0.025641	0	0	0	0	0	0	0	0
25	0	3	14	12	0	0	54	Xanthorrhoeaceae	0	0	0.148148	0	0	0	0	0	0	0.0185185	0	0	0	0	0	0	0	0	0	0	0	0	0	0	0	0	0	0	0	0	0	0	0.0185185	0	0	0	0	0	0	0	0
[truncated: 40 more columns]

## Sheet: family info_run_0 
family	Species	train/test	Flower	Branch	Leaf	Entire	Fruit	LeafScan	Stem	images_total
Adoxaceae	Sambucus nigra L.	test	79	24	75	20	27	19	32	276
Adoxaceae	Sambucus ebulus L.	train	43	15	15	30	14	3	7	127
Adoxaceae	Viburnum opulus L.	train	42	46	42	13	32	69	13	257
Adoxaceae	Viburnum tinus L.	train	123	39	193	16	99	246	52	768
Adoxaceae	Viburnum lantana L.	train	51	32	48	16	31	34	7	219
Adoxaceae	Viburnum rhytidophyllum Hemsl. ex F.B.Forbes & Hemsl.	train	17	3	61	4	29	24	15	153
Adoxaceae	Sambucus racemosa L.	train	30	23	18	8	28	2	11	120
Amaranthaceae	Amaranthus deflexus L.	test	7	14	8	17	12	1	3	62
Amaranthaceae	Beta vulgaris L.	train	10	8	10	29	7	8	4	76
Amaranthaceae	Chenopodium album L.	train	7	23	10	23	3	3	4	73
Amaranthaceae	Atriplex prostrata Boucher ex DC.	train	4	18	11	11	6	7	1	58
Amaryllidaceae	Narcissus dubius Gouan	test	73	1	0	48	1	0	0	123
Amaryllidaceae	Narcissus assoanus Dufour	train	121	0	0	34	1	0	0	156
Amaryllidaceae	Narcissus pseudonarcissus L.	train	48	0	2	37	4	0	1	92
Amaryllidaceae	Narcissus tazetta L.	train	38	1	2	13	0	0	0	54
Amaryllidaceae	Pancratium maritimum L.	train	69	1	1	39	36	0	3	149
Amaryllidaceae	Allium narcissiflorum Vill.	train	32	0	0	16	0	0	1	49
Amaryllidaceae	Allium nigrum L.	train	28	0	0	10	21	0	0	59
Amaryllidaceae	Allium polyanthum Schult. & Schult.f.	train	55	0	0	2	16	0	0	73
Amaryllidaceae	Allium schoenoprasum L.	train	59	0	0	14	1	0	1	75
Amaryllidaceae	Allium triquetrum L.	train	35	0	1	17	0	0	1	54
Amaryllidaceae	Allium sphaerocephalon L.	train	33	0	1	8	1	0	2	45
Amaryllidaceae	Allium ursinum L.	train	64	6	5	43	6	1	0	125
Amaryllidaceae	Galanthus nivalis L.	train	46	0	1	45	1	1	0	94
Anacardiaceae	Rhus typhina L.	test	16	7	25	4	17	64	12	145
Anacardiaceae	Cotinus coggygria Scop.	train	38	43	96	18	28	171	22	416
Anacardiaceae	Pistacia lentiscus L.	train	33	51	130	12	47	158	44	475
Anacardiaceae	Rhus coriaria L.	train	5	9	17	16	17	152	5	221
Anacardiaceae	Pistacia terebinthus L.	train	29	28	62	11	28	73	8	239
Apiaceae	Bupleurum fruticosum L.	test	23	12	16	20	17	4	3	95
Apiaceae	Smyrnium olusatrum L.	test	24	15	14	31	28	3	7	122
Apiaceae	Anthriscus sylvestris (L.) Hoffm.	test	39	19	21	18	11	4	6	118
Apiaceae	Aegopodium podagraria L.	train	21	9	14	7	5	1	2	59
Apiaceae	Angelica heterocarpa J.Lloyd	train	12	6	0	7	12	0	3	40
Apiaceae	Astrantia minor L.	train	34	5	7	11	11	6	0	74
Apiaceae	Bupleurum ranunculoides L.	train	24	3	1	14	2	0	0	44
Apiaceae	Crithmum maritimum L.	train	44	9	18	63	15	0	1	150
Apiaceae	Daucus carota L.	train	166	15	24	65	57	1	6	334
Apiaceae	Echinophora spinosa L.	train	31	5	11	26	0	0	3	76
Apiaceae	Eryngium campestre L.	train	26	16	12	31	5	0	1	91
Apiaceae	Eryngium maritimum L.	train	47	6	13	37	8	0	1	112
Apiaceae	Eryngium spinalba Vill.	train	3	0	0	12	2	0	0	17
Apiaceae	Ferula communis L.	train	10	9	5	46	6	0	3	79
Apiaceae	Foeniculum vulgare Mill.	train	47	8	13	15	9	0	11	103
Apiaceae	Heracleum sphondylium L.	train	53	10	37	32	21	0	11	164
Apiaceae	Heracleum pyrenaicum Lam.	train	9	0	9	11	1	0	0	30
Apiaceae	Oenanthe crocata L.	train	16	4	6	13	4	0	2	45
Apiaceae	Pastinaca sativa L.	train	24	13	10	14	18	4	6	89
Apiaceae	Imperatoria ostruthium L.	train	19	2	15	15	1	0	1	53
Apiaceae	Tordylium apulum L.	train	18	2	3	2	23	0	0	48
Apiaceae	Tordylium maximum L.	train	14	4	16	7	14	0	1	56
Apiaceae	Angelica sylvestris L.	train	56	19	19	36	15	0	11	156
Apiaceae	Astrantia major L.	train	82	3	19	19	1	0	1	125
Apiaceae	Torilis arvensis (Huds.) Link	train	23	8	3	5	19	0	1	59
Apiaceae	Eryngium bourgatii Gouan	train	30	3	5	27	4	0	0	69
Apiaceae	Centella asiatica (L.) Urb.	train	0	1	69	3	0	0	0	73
Apocynaceae	Vincetoxicum hirundinaria Medik.	test	26	17	11	21	14	0	0	89
Apocynaceae	Vinca minor L.	train	94	18	20	17	0	0	1	150
Apocynaceae	Vincetoxicum nigrum (L.) Moench	train	22	9	0	3	2	0	1	37
Apocynaceae	Nerium oleander L.	train	123	42	127	19	39	178	25	553
Apocynaceae	Vinca major L.	train	62	6	16	9	0	1	0	94
Araceae	Arum italicum Mill.	test	33	2	66	34	34	5	1	175
Araceae	Arum maculatum L.	train	26	0	12	41	6	0	0	85
Araceae	Dracunculus vulgaris Schott	train	16	1	12	18	0	1	4	52
Araliaceae	Hedera helix L.	test	30	63	291	47	60	273	16	780
Araliaceae	Fatsia japonica (Thunb.) Decne. & Planch.	train	6	3	40	5	5	0	11	70
Aristolochiaceae	Aristolochia clematitis L.	test	37	15	45	26	20	2	4	149
Aristolochiaceae	Aristolochia pistolochia L.	train	22	19	0	18	3	0	0	62
Aristolochiaceae	Aristolochia rotunda L.	train	26	6	13	15	5	0	0	65
Asparagaceae	Hyacinthoides non-scripta (L.) Chouard ex Rothm.	test	64	1	5	33	20	0	5	128
Asparagaceae	Muscari comosum (L.) Mill.	test	103	0	4	41	4	0	0	152
Asparagaceae	Agave americana L.	train	5	1	39	30	1	0	0	76
Asparagaceae	Aphyllanthes monspeliensis L.	train	82	4	2	34	3	0	1	126
Asparagaceae	Asparagus acutifolius L.	train	12	37	5	19	24	0	0	97
Asparagaceae	Bellevalia romana (L.) Rchb.	train	13	0	1	20	6	0	0	40
Asparagaceae	Convallaria majalis L.	train	29	0	4	16	2	0	0	51
Asparagaceae	Dipcadi serotinum (L.) Medik.	train	35	1	0	7	5	0	0	48
Asparagaceae	Muscari neglectum Guss. ex Ten.	train	102	2	4	37	0	0	0	145
Asparagaceae	Loncomelos pyrenaicus (L.) Hrouda	train	23	7	1	12	12	0	1	56
Asparagaceae	Polygonatum multiflorum (L.) All.	train	9	20	5	10	11	0	1	56
Asparagaceae	Polygonatum odoratum (Mill.) Druce	train	26	10	7	16	4	0	4	67
Asparagaceae	Ruscus aculeatus L.	train	20	31	45	13	70	313	1	493
Asparagaceae	Prospero autumnale (L.) Speta	train	69	3	0	17	3	0	1	93
Asparagaceae	Tractema lilio-hyacinthus (L.) Speta	train	20	0	0	31	3	0	0	54
Asparagaceae	Tractema verna (Huds.) Speta	train	10	0	1	4	0	0	0	15
Asparagaceae	Anthericum liliago L.	train	55	1	2	26	3	0	1	88
Asparagaceae	Asparagus officinalis L.	train	12	24	4	11	6	0	1	58
Asparagaceae	Ornithogalum umbellatum L.	train	129	12	3	59	1	0	0	204
Asparagaceae	Scilla luciliae (Boiss.) Speta	train	8	0	0	0	0	0	0	8
Asparagaceae	Agave sisalana Perrine	train	27	0	40	39	0	0	5	111
Aspleniaceae	Asplenium ruta-muraria L.	test	0	3	26	37	0	0	0	66
Aspleniaceae	Asplenium trichomanes L.	train	0	0	56	88	1	7	0	152
Aspleniaceae	Asplenium adiantum-nigrum L.	train	0	2	26	15	0	0	0	43
Aspleniaceae	Asplenium ceterach L.	train	0	1	19	34	1	0	0	55
Aspleniaceae	Asplenium scolopendrium L.	train	0	4	42	51	0	2	0	99
Asteraceae	Berardia lanuginosa (Lam.) Fiori	test	5	0	5	20	0	0	0	30
Asteraceae	Centaurea pectinata L.	test	35	2	2	20	5	0	0	64
Asteraceae	Erigeron canadensis L.	test	11	38	10	54	7	3	4	127
Asteraceae	Leucanthemum vulgare Lam.	test	70	8	14	22	3	2	4	123
Asteraceae	Helminthotheca echioides (L.) Holub	test	41	34	28	18	13	3	4	141
Asteraceae	Picris hieracioides L.	test	63	32	24	37	12	0	1	169
Asteraceae	Prenanthes purpurea L.	test	24	16	12	12	5	0	0	69
Asteraceae	Scolymus hispanicus L.	test	35	8	2	16	0	0	2	63
Asteraceae	Tanacetum vulgare L.	test	56	10	27	23	1	5	1	123
Asteraceae	Anthemis maritima L.	test	11	3	2	18	0	1	0	35
Asteraceae	Carduus pycnocephalus L.	test	29	7	3	11	9	0	4	63
Asteraceae	Cirsium acaulon (L.) Scop.	test	23	1	4	31	3	0	0	62
Asteraceae	Ambrosia artemisiifolia L.	train	8	13	8	22	14	3	3	71
Asteraceae	Anacyclus clavatus (Desf.) Pers.	train	53	3	19	11	0	1	4	91
Asteraceae	Andryala integrifolia L.	train	31	22	4	28	1	0	5	91
Asteraceae	Antennaria dioica (L.) Gaertn.	train	33	3	0	32	10	0	3	81
Asteraceae	Arctium lappa L.	train	22	5	10	9	3	0	1	50
Asteraceae	Arctium minus (Hill) Bernh.	train	37	17	17	13	10	0	2	96
Asteraceae	Artemisia vulgaris L.	train	4	26	17	15	4	6	4	76
Asteraceae	Bellis perennis L.	train	157	1	8	79	7	0	0	252
Asteraceae	Bidens pilosa L.	train	43	8	39	10	40	1	11	152
Asteraceae	Calendula arvensis L.	train	44	10	5	34	7	2	0	102
Asteraceae	Calendula officinalis L.	train	36	1	8	10	1	0	2	58
Asteraceae	Carduus nigrescens Vill.	train	36	4	5	21	0	0	4	70
Asteraceae	Carduus nutans L.	train	52	2	7	29	3	0	5	98
Asteraceae	Carlina acanthifolia All.	train	29	0	6	29	16	0	0	80
Asteraceae	Carlina acaulis L.	train	44	0	4	27	15	0	1	91
Asteraceae	Catananche caerulea L.	train	65	0	4	10	2	0	0	81
Asteraceae	Centaurea aspera L.	train	88	10	9	19	2	6	0	134
Asteraceae	Centaurea calcitrapa L.	train	43	8	4	19	2	1	1	78
Asteraceae	Centaurea corymbosa Pourr.	train	16	1	1	36	0	0	0	54
Asteraceae	Cyanus segetum Hill	train	93	4	5	30	2	0	3	137
Asteraceae	Centaurea decipiens Thuill.	train	55	6	9	7	9	0	3	89
Asteraceae	Centaurea jacea L.	train	92	21	18	15	0	0	2	148
Asteraceae	Cyanus montanus (L.) Hill	train	77	7	9	24	0	0	2	119
Asteraceae	Centaurea nigra L.	train	36	3	3	4	0	0	0	46
Asteraceae	Centaurea paniculata L.	train	35	2	8	21	0	0	3	69
Asteraceae	Centaurea scabiosa L.	train	59	4	21	18	3	2	1	108
Asteraceae	Chondrilla juncea L.	train	29	7	2	7	20	0	1	66
Asteraceae	Lactuca alpina (L.) Benth. & Hook.f.	train	15	12	5	14	0	0	0	46
Asteraceae	Lactuca plumieri (L.) Gren. & Godr.	train	32	4	8	18	0	0	1	63
Asteraceae	Cichorium intybus L.	train	188	15	30	29	0	28	5	295
Asteraceae	Cirsium arvense (L.) Scop.	train	59	27	22	30	10	1	10	159
Asteraceae	Cirsium eriophorum (L.) Scop.	train	68	10	16	27	6	0	3	130
Asteraceae	Cirsium oleraceum (L.) Scop.	train	21	10	11	9	2	0	0	53
Asteraceae	Cirsium palustre (L.) Scop.	train	54	20	14	31	3	0	14	136
Asteraceae	Cirsium vulgare (Savi) Ten.	train	82	12	31	38	28	0	10	201
Asteraceae	Erigeron sumatrensis Retz.	train	36	5	56	42	5	0	4	148
Asteraceae	Crepis bursifolia L.	train	12	1	2	26	3	1	0	45
Asteraceae	Crepis capillaris (L.) Wallr.	train	12	19	4	20	5	1	1	62
Asteraceae	Crepis foetida L.	train	19	13	5	9	13	0	0	59
Asteraceae	Crepis sancta (L.) Bornm.	train	27	4	9	35	2	0	0	77
Asteraceae	Crepis setosa Haller f.	train	13	9	6	13	4	0	1	46
Asteraceae	Doronicum grandiflorum Lam.	train	7	1	3	26	0	0	1	38
Asteraceae	Erigeron karvinskianus DC.	train	49	2	23	41	0	1	2	118
Asteraceae	Eupatorium cannabinum L.	train	98	23	30	35	0	2	6	194
Asteraceae	Galactites tomentosus Moench	train	38	4	6	16	7	2	2	75
Asteraceae	Galinsoga quadriradiata Ruiz & Pav.	train	22	15	8	22	0	0	4	71
Asteraceae	Pilosella aurantiaca (L.) F.W.Schultz & Sch.Bip.	train	50	2	6	16	8	0	4	86
Asteraceae	Pilosella lactucella (Wallr.) P.D.Sell & C.West	train	14	6	5	13	0	0	0	38
Asteraceae	Pilosella officinarum F.W.Schultz & Sch.Bip.	train	26	5	7	39	3	1	0	81
Asteraceae	Homogyne alpina (L.) Cass.	train	33	3	5	24	6	2	0	73
Asteraceae	Hypochaeris radicata L.	train	95	4	24	75	23	5	10	236
Asteraceae	Inula conyza DC.	train	27	25	14	16	3	0	4	89
Asteraceae	Lactuca serriola L.	train	11	16	18	37	6	1	4	93
Asteraceae	Lactuca viminea (L.) J.Presl & C.Presl	train	20	4	4	14	1	1	4	48
Asteraceae	Lapsana communis L.	train	34	10	13	23	2	0	4	86
Asteraceae	Leontodon hispidus L.	train	34	1	11	20	5	1	0	72
Asteraceae	Scorzoneroides pyrenaica (Gouan) Holub	train	26	1	8	19	0	3	0	57
Asteraceae	Leucanthemopsis alpina (L.) Heywood	train	24	3	7	29	0	0	0	63
Asteraceae	Rhaponticum coniferum (L.) Greuter	train	34	0	4	27	25	0	0	90
Asteraceae	Tripleurospermum inodorum Sch.Bip.	train	24	9	6	16	0	2	1	58
Asteraceae	Matricaria chamomilla L.	train	25	7	7	25	0	0	1	65
Asteraceae	Lactuca muralis (L.) Gaertn.	train	13	15	9	27	3	0	2	69
Asteraceae	Onopordum acanthium L.	train	22	9	10	29	1	0	5	76
Asteraceae	Petasites pyrenaicus (L.) G.Lￃﾳpez	train	19	1	14	18	0	4	2	58
Asteraceae	Pulicaria dysenterica (L.) Bernh.	train	63	30	8	33	5	0	1	140
Asteraceae	Jacobaea adonidifolia (Loisel.) Mￃﾩrat	train	19	6	8	32	0	0	2	67
Asteraceae	Jacobaea maritima (L.) Pelser & Meijden	train	22	7	11	20	1	0	0	61
Asteraceae	Senecio doronicum (L.) L.	train	38	5	17	30	0	0	1	91
Asteraceae	Jacobaea erucifolia (L.) P.Gaertn., B.Mey. & Scherb.	train	30	6	11	14	0	2	3	66
Asteraceae	Senecio inaequidens DC.	train	60	17	7	47	14	0	2	147
Asteraceae	Jacobaea vulgaris Gaertn.	train	68	15	27	56	2	1	9	178
Asteraceae	Senecio vulgaris L.	train	28	34	0	77	9	1	2	151
Asteraceae	Silybum marianum (L.) Gaertn.	train	56	3	55	44	43	0	2	203
Asteraceae	Sonchus tenerrimus L.	train	12	19	4	36	2	4	1	78
Asteraceae	Staehelina dubia L.	train	27	5	3	35	13	0	1	84
Asteraceae	Tussilago farfara L.	train	45	3	14	56	12	4	2	136
Asteraceae	Urospermum dalechampii (L.) Scop. ex F.W.Schmidt	train	97	5	13	49	20	0	0	184
Asteraceae	Achillea filipendulina Lam.	train	9	1	2	3	0	0	0	15
Asteraceae	Achillea millefolium L.	train	95	14	40	39	3	0	2	193
Asteraceae	Achillea ptarmica L.	train	39	7	10	11	2	0	0	69
Asteraceae	Adenostyles alliariae (Gouan) A.Kern.	train	23	7	11	22	5	0	0	68
Asteraceae	Arnica montana L.	train	53	5	8	19	11	0	2	98
Asteraceae	Aster alpinus L.	train	53	2	3	32	0	0	0	90
Asteraceae	Tripolium pannonicum (Jacq.) Dobrocz.	train	38	7	0	24	10	0	1	80
Asteraceae	Erigeron annuus (L.) Desf.	train	50	16	13	22	0	0	3	104
Asteraceae	Senecio ovatus (P.Gaertn., B.Mey. & Scherb.) Willd.	train	29	11	12	18	0	0	1	71
Asteraceae	Solidago virgaurea L.	train	31	16	13	31	1	0	0	92
Asteraceae	Sonchus asper (L.) Hill	train	34	19	18	52	9	2	7	141
Asteraceae	Tragopogon porrifolius L.	train	68	1	1	9	11	0	0	90
Asteraceae	Tragopogon pratensis L.	train	55	6	1	20	15	1	1	99
Asteraceae	Taraxacum officinale F.H.Wigg.	train	32	0	7	183	14	0	0	236
Asteraceae	Carduus carlinoides Gouan	train	22	0	6	31	1	0	0	60
Asteraceae	Carduus defloratus L.	train	58	9	23	52	6	0	4	152
Asteraceae	Carlina corymbosa L.	train	40	1	14	13	13	0	1	82
Asteraceae	Carthamus lanatus L.	train	22	7	1	8	3	0	0	41
Asteraceae	Dittrichia viscosa (L.) Greuter	train	32	9	3	26	2	0	2	74
Asteraceae	Echinops ritro L.	train	50	3	9	27	4	0	2	95
Asteraceae	Helianthus annuus L.	train	42	1	11	1	1	0	5	61
Asteraceae	Helichrysum stoechas (L.) Moench	train	54	14	2	41	4	0	0	115
Asteraceae	Hyoseris radiata L.	train	12	0	5	25	8	0	0	50
Asteraceae	Lactuca perennis L.	train	40	7	7	46	2	0	0	102
Asteraceae	Leontopodium nivale (Ten.) Huet ex Hand.-Mazz.	train	40	3	0	20	0	0	0	63
Asteraceae	Pallenis spinosa (L.) Cass.	train	37	4	5	20	1	0	2	69
Asteraceae	Carduus acanthoides L.	train	19	4	3	3	0	1	1	31
Asteraceae	Taraxacum campylodes G.E.Haglund	train	13	0	0	4	1	1	0	19
Balsaminaceae	Impatiens balfouri Hook.f.	test	82	12	15	15	10	0	3	137
Balsaminaceae	Impatiens glandulifera Royle	train	50	6	16	10	4	2	1	89
Berberidaceae	Berberis japonica (Thunb.) R.Br.	test	33	0	29	4	4	0	21	91
Berberidaceae	Berberis vulgaris L.	train	24	18	7	2	38	0	6	95
Betulaceae	Alnus alnobetula (Ehrh.) K.Koch	test	12	11	12	8	9	4	5	61
Betulaceae	Alnus glutinosa (L.) Gaertn.	train	74	39	63	8	57	53	42	336
Betulaceae	Betula pendula Roth	train	34	26	90	38	26	129	132	475
Betulaceae	Carpinus betulus L.	train	48	15	81	14	53	127	49	387
Betulaceae	Corylus avellana L.	train	70	38	170	6	28	150	21	483
Betulaceae	Ostrya carpinifolia Scop.	train	3	15	16	5	31	22	20	112
Betulaceae	Betula pubescens Ehrh.	train	1	0	12	8	0	28	8	57
Betulaceae	Betula utilis D.Don	train	8	1	27	11	19	45	32	143
Betulaceae	Alnus cordata (Loisel.) Duby	train	0	9	39	4	29	74	6	161
Boraginaceae	Borago officinalis L.	test	121	12	16	15	4	5	2	175
Boraginaceae	Cynoglossum creticum Mill.	test	38	3	3	24	17	0	0	85
Boraginaceae	Lycopsis arvensis L.	train	37	8	9	11	0	0	4	69
Boraginaceae	Anchusa italica Retz.	train	38	12	2	14	1	0	3	70
Boraginaceae	Heliotropium europaeum L.	train	49	6	17	25	1	0	1	99
Boraginaceae	Lithodora fruticosa (L.) Griseb.	train	54	4	2	40	0	4	0	104
Boraginaceae	Lithospermum officinale L.	train	19	33	8	14	11	0	3	88
Boraginaceae	Buglossoides purpurocaerulea (L.) I.M.Johnst.	train	29	18	2	13	2	0	1	65
Boraginaceae	Myosotis alpestris F.W.Schmidt	train	61	0	11	15	2	0	3	92
Boraginaceae	Myosotis arvensis Hill	train	43	10	7	17	1	1	3	82
Boraginaceae	Myosotis scorpioides L.	train	39	9	7	10	1	0	8	74
Boraginaceae	Phacelia tanacetifolia Benth.	train	58	3	18	10	0	1	2	92
Boraginaceae	Echium vulgare L.	train	119	14	25	67	1	0	15	241
Boraginaceae	Pardoglossum cheirifolium (L.) Barbier & Mathez	train	41	5	1	27	2	0	1	77
Boraginaceae	Symphytum officinale L.	train	77	15	24	31	8	1	8	164
Boraginaceae	Symphytum tuberosum L.	train	36	11	9	18	0	0	3	77
Brassicaceae	Brassica napus L.	test	22	5	13	16	16	0	7	79
Brassicaceae	Cakile maritima Scop.	test	35	16	2	39	19	1	0	112
Brassicaceae	Hormathophylla spinosa (L.) P.Kￃﾼpfer	test	12	9	2	29	5	0	0	57
Brassicaceae	Alliaria petiolata (M.Bieb.) Cavara & Grande	train	77	29	44	40	8	0	2	200
Brassicaceae	Arabidopsis thaliana (L.) Heynh.	train	18	20	6	18	2	0	1	65
Brassicaceae	Pseudoturritis turrita (L.) Al-Shehbaz	train	11	11	5	22	5	0	3	57
Brassicaceae	Barbarea vulgaris R.Br.	train	17	7	12	21	5	3	0	65
Brassicaceae	Cardamine flexuosa With.	train	6	8	4	12	1	0	0	31
Brassicaceae	Cardamine heptaphylla (Vill.) O.E.Schulz	train	28	13	12	22	6	0	0	81
Brassicaceae	Cardamine pratensis L.	train	77	9	9	22	3	3	2	125
Brassicaceae	Lepidium draba L.	train	40	12	11	26	1	0	1	91
Brassicaceae	Erysimum cheiri (L.) Crantz	train	28	12	7	24	10	0	1	82
Brassicaceae	Cochlearia danica L.	train	13	14	4	31	4	0	1	67
Brassicaceae	Diplotaxis tenuifolia (L.) DC.	train	28	12	4	22	4	2	0	72
Brassicaceae	Draba verna L.	train	18	13	3	49	4	1	2	90
Brassicaceae	Hesperis matronalis L.	train	30	15	9	18	2	0	4	78
Brassicaceae	Isatis tinctoria L.	train	12	8	10	30	8	0	1	69
Brassicaceae	Nasturtium officinale R.Br.	train	18	20	3	22	5	0	1	69
Brassicaceae	Raphanus raphanistrum L.	train	51	7	14	17	21	0	2	112
Brassicaceae	Sisymbrium irio L.	train	10	12	4	20	9	5	0	60
Brassicaceae	Aethionema saxatile (L.) R.Br.	train	12	6	3	15	6	0	0	42
Brassicaceae	Matthiola sinuata (L.) R.Br.	train	21	8	0	25	4	0	0	58
Brassicaceae	Sisymbrium officinale (L.) Scop.	train	14	12	10	26	6	5	4	77
Brassicaceae	Berteroa incana (L.) DC.	train	30	7	8	11	12	0	1	69
Brassicaceae	Capsella bursa-pastoris (L.) Medik.	train	24	12	12	37	25	6	3	119
Brassicaceae	Cardamine amara L.	train	23	5	6	13	4	2	1	54
Brassicaceae	Diplotaxis erucoides (L.) DC.	train	113	17	36	38	21	21	0	246
Brassicaceae	Microthlaspi perfoliatum (L.) F.K.Mey.	train	13	28	5	17	21	0	1	85
Brassicaceae	Lobularia maritima (L.) Desv.	train	48	7	4	28	8	0	1	96
Brassicaceae	Lunaria annua L.	train	65	15	19	26	40	3	2	170
Brassicaceae	Sinapis arvensis L.	train	27	4	15	18	4	1	4	73
Brassicaceae	Matthiola incana (L.) R.Br.	train	9	1	1	21	6	0	0	38
Campanulaceae	Campanula rapunculus L.	test	51	9	5	15	0	0	1	81
Campanulaceae	Campanula glomerata L.	train	93	3	18	36	0	0	1	151
Campanulaceae	Campanula latifolia L.	train	19	1	8	5	6	0	3	42
Campanulaceae	Campanula medium L.	train	38	2	4	12	0	0	1	57
Campanulaceae	Campanula patula L.	train	42	9	5	5	0	0	1	62
Campanulaceae	Campanula persicifolia L.	train	65	4	11	21	0	0	2	103
Campanulaceae	Campanula rhomboidalis L.	train	28	2	14	8	0	0	0	52
Campanulaceae	Campanula scheuchzeri Vill.	train	62	13	7	72	0	0	2	156
Campanulaceae	Jasione montana L.	train	71	12	5	44	0	0	4	136
Campanulaceae	Legousia speculum-veneris (L.) Chaix	train	49	8	4	27	5	0	2	95
Campanulaceae	Phyteuma hemisphaericum L.	train	27	1	4	28	0	0	2	62
Campanulaceae	Phyteuma spicatum L.	train	43	5	22	19	6	0	3	98
Campanulaceae	Campanula rotundifolia L.	train	43	5	2	54	0	0	1	105
Campanulaceae	Campanula trachelium L.	train	75	11	14	15	0	0	1	116
Cannabaceae	Celtis australis L.	test	9	43	105	19	30	200	120	526
Cannabaceae	Humulus lupulus L.	train	5	16	29	5	27	10	2	94
Caprifoliaceae	Lonicera periclymenum L.	test	53	9	13	6	9	0	1	91
Caprifoliaceae	Knautia arvensis (L.) Coult.	test	76	7	13	13	7	1	3	120
Caprifoliaceae	Lonicera alpigena L.	train	8	12	8	3	15	0	1	47
Caprifoliaceae	Lonicera etrusca Santi	train	48	8	8	13	5	0	0	82
Caprifoliaceae	Lonicera implexa Aiton	train	23	5	13	1	15	0	0	57
Caprifoliaceae	Lonicera xylosteum L.	train	26	26	48	4	37	0	4	145
Caprifoliaceae	Cephalaria leucantha (L.) Schrad. ex Roem. & Schult.	train	55	1	5	22	6	0	0	89
Caprifoliaceae	Dipsacus fullonum L.	train	92	7	18	38	26	0	16	197
Caprifoliaceae	Knautia maxima (Opiz) J.Ortmann	train	27	3	9	16	8	0	0	63
Caprifoliaceae	Scabiosa columbaria L.	train	55	6	14	12	11	0	1	99
Caprifoliaceae	Succisa pratensis Moench	train	62	3	14	29	3	0	4	115
Caprifoliaceae	Centranthus angustifolius (Mill.) DC.	train	26	5	1	14	2	0	2	50
Caprifoliaceae	Valeriana celtica L.	train	7	1	0	9	1	0	0	18
Caprifoliaceae	Scabiosa atropurpurea L.	train	40	3	6	8	31	4	0	92
Caprifoliaceae	Valeriana officinalis L.	train	59	19	26	21	10	0	4	139
Caprifoliaceae	Centranthus ruber (L.) DC.	train	186	24	37	66	9	2	1	325
Caprifoliaceae	Carica papaya L.	train	4	4	9	15	8	0	20	60
Caryophyllaceae	Silene acaulis (L.) Jacq.	test	26	1	0	51	0	0	0	78
Caryophyllaceae	Silene dioica (L.) Clairv.	test	84	11	14	16	0	0	2	127
Caryophyllaceae	Stellaria holostea L.	test	82	20	10	37	1	1	3	154
Caryophyllaceae	Cerastium glomeratum Thuill.	train	28	7	8	11	0	0	2	56
Caryophyllaceae	Silene baccifera (L.) Roth	train	16	10	9	6	17	0	0	58
Caryophyllaceae	Dianthus carthusianorum L.	train	48	5	0	13	0	0	3	69
Caryophyllaceae	Dianthus gallicus Pers.	train	39	4	1	14	0	0	0	58
Caryophyllaceae	Dianthus hyssopifolius L.	train	86	6	2	35	2	0	0	131
Caryophyllaceae	Lychnis coronaria (L.) Desr.	train	41	4	8	11	0	0	1	65
Caryophyllaceae	Myosoton aquaticum (L.) Moench	train	22	14	7	5	1	0	5	54
Caryophyllaceae	Saponaria ocymoides L.	train	73	7	5	41	0	0	0	126
Caryophyllaceae	Saponaria officinalis L.	train	73	15	17	33	3	0	1	142
Caryophyllaceae	Silene gallica L.	train	52	4	3	7	1	0	0	67
Caryophyllaceae	Spergula arvensis L.	train	18	9	2	18	2	0	1	50
Caryophyllaceae	Spergula media (L.) Bartl. & H.L.Wendl.	train	17	3	1	10	9	0	0	40
Caryophyllaceae	Silene latifolia Poir.	train	182	11	52	15	13	9	11	293
Caryophyllaceae	Silene nutans L.	train	52	7	1	14	11	0	1	86
Caryophyllaceae	Silene vulgaris (Moench) Garcke	train	94	18	12	28	6	0	2	160
Caryophyllaceae	Agrostemma githago L.	train	44	0	1	11	2	0	0	58
Caryophyllaceae	Dianthus armeria L.	train	46	10	3	5	0	0	2	66
Caryophyllaceae	Honckenya peploides (L.) Ehrh.	train	2	5	10	27	4	0	0	48
Caryophyllaceae	Silene conica L.	train	24	2	2	5	1	0	0	34
Caryophyllaceae	Lychnis flos-cuculi L.	train	64	9	3	24	4	0	2	106
Caryophyllaceae	Silene italica (L.) Pers.	train	15	1	0	10	0	0	2	28
Caryophyllaceae	Stellaria media (L.) Vill.	train	33	29	10	67	0	0	1	140
Caryophyllaceae	Silene uniflora Roth	train	15	1	1	24	2	0	1	44
Celastraceae	Parnassia palustris L.	test	82	4	10	49	5	0	0	150
Celastraceae	Euonymus europaeus L.	train	30	34	28	7	82	24	13	218
Celastraceae	Euonymus latifolius (L.) Mill.	train	19	6	28	1	13	0	2	69
Celastraceae	Maytenus canariensis (Loes.) G.Kunkel & Sunding	train	4	0	15	1	0	0	0	20
Cistaceae	Cistus monspeliensis L.	test	27	10	11	10	7	0	0	65
Cistaceae	Cistus albidus L.	train	110	11	42	28	20	2	6	219
Cistaceae	Cistus salviifolius L.	train	57	14	25	34	14	0	4	148
Cistaceae	Helianthemum apenninum (L.) Mill.	train	59	8	4	42	0	0	2	115
Cistaceae	Helianthemum nummularium (L.) Mill.	train	73	16	10	48	0	0	2	149
Cistaceae	Tuberaria guttata (L.) Fourr.	train	31	2	2	21	9	0	0	65
Convolvulaceae	Convolvulus althaeoides L.	test	21	5	14	13	0	1	0	54
Convolvulaceae	Convolvulus sepium L.	train	49	9	22	8	8	0	0	96
Convolvulaceae	Convolvulus soldanella L.	train	27	5	15	31	5	0	0	83
Convolvulaceae	Convolvulus cantabrica L.	train	49	8	4	18	0	0	0	79
Convolvulaceae	Convolvulus arvensis L.	train	152	5	27	25	0	3	1	213
Cornaceae	Cornus sanguinea L.	test	74	39	97	15	51	113	12	401
Cornaceae	Cornus mas L.	train	125	41	38	14	26	75	23	342
Crassulaceae	Sempervivum arachnoideum L.	test	17	1	0	55	1	0	2	76
Crassulaceae	Sedum album L.	train	23	8	0	50	1	0	3	85
Crassulaceae	Sedum sediforme (Jacq.) Pau	train	44	9	13	52	14	0	6	138
Crassulaceae	Sempervivum montanum L.	train	15	0	0	32	0	0	2	49
Crassulaceae	Sempervivum tectorum L.	train	20	0	1	37	1	0	2	61
Crassulaceae	Umbilicus rupestris (Salisb.) Dandy	train	11	2	14	61	0	0	0	88
Crassulaceae	Sedum rupestre L.	train	28	4	4	41	0	0	5	82
Crassulaceae	Hylotelephium telephium (L.) H.Ohba	train	25	6	13	15	1	0	2	62
Crassulaceae	Sedum acre L.	train	20	1	1	44	1	0	1	68
Crassulaceae	Sedum dasyphyllum L.	train	23	6	3	48	0	0	0	80
Cucurbitaceae	Cucumis sativus L.	test	17	0	10	2	17	0	4	50
Cucurbitaceae	Ecballium elaterium (L.) A.Rich.	train	22	2	14	15	15	0	1	69
Cucurbitaceae	Bryonia cretica L.	train	70	28	49	15	19	1	1	183
Cupressaceae	Cupressus sempervirens L.	test	1	9	10	16	15	0	15	66
Cupressaceae	Juniperus communis L.	train	0	22	12	21	32	1	6	94
Cupressaceae	Juniperus oxycedrus L.	train	2	34	30	36	95	165	19	381
Cupressaceae	Juniperus phoenicea L.	train	4	11	13	19	51	0	7	105
Cupressaceae	Juniperus sabina L.	train	1	20	9	14	11	0	4	59
Cyperaceae	Eriophorum angustifolium Honck.	test	3	2	0	25	36	0	3	69
Cyperaceae	Carex otrubae Podp.	train	6	1	0	6	14	0	0	27
Cyperaceae	Carex flacca Schreb.	train	23	10	0	14	18	0	4	69
Cyperaceae	Carex riparia Curtis	train	6	9	0	5	9	0	0	29
Dryopteridaceae	Polystichum setiferum (Forssk.) T.Moore ex Woyn.	test	0	2	38	3	0	4	0	47
Dryopteridaceae	Dryopteris filix-mas (L.) Schott	train	6	1	41	18	1	6	4	77
Ericaceae	Calluna vulgaris (L.) Hull	test	41	28	7	34	1	0	2	113
Ericaceae	Arbutus unedo L.	train	97	73	69	24	100	185	52	600
Ericaceae	Erica arborea L.	train	37	9	7	15	0	0	7	75
Ericaceae	Erica cinerea L.	train	66	14	4	42	6	0	0	132
Ericaceae	Erica tetralix L.	train	47	9	0	8	0	0	0	64
Ericaceae	Erica vagans L.	train	22	2	0	6	0	0	0	30
Ericaceae	Rhododendron ferrugineum L.	train	44	22	10	42	1	0	0	119
Ericaceae	Vaccinium myrtillus L.	train	10	16	4	18	23	0	1	72
Ericaceae	Monotropa hypopitys L.	train	26	0	0	25	1	0	0	52
Ericaceae	Vaccinium vitis-idaea L.	train	24	7	2	12	6	0	0	51
Euphorbiaceae	Euphorbia seguieriana Neck.	test	20	3	1	22	2	0	2	50
Euphorbiaceae	Euphorbia peplus L.	test	16	16	7	39	1	0	1	80
Euphorbiaceae	Euphorbia characias L.	train	111	18	32	57	6	228	11	463
Euphorbiaceae	Euphorbia cyparissias L.	train	47	10	8	49	0	0	0	114
Euphorbiaceae	Euphorbia dendroides L.	train	8	5	2	24	2	0	5	46
Euphorbiaceae	Euphorbia flavicoma DC.	train	37	15	2	15	6	0	2	77
Euphorbiaceae	Euphorbia helioscopia L.	train	40	6	6	28	12	0	6	98
Euphorbiaceae	Euphorbia lathyris L.	train	13	14	17	29	13	0	4	90
Euphorbiaceae	Euphorbia paralias L.	train	37	10	4	38	8	0	2	99
Euphorbiaceae	Euphorbia peplis L.	train	0	12	0	42	2	0	0	56
Euphorbiaceae	Euphorbia serrata L.	train	25	2	2	21	1	0	2	53
Euphorbiaceae	Mercurialis annua L.	train	17	18	19	37	8	1	0	100
Euphorbiaceae	Mercurialis perennis L.	train	11	19	16	23	5	0	3	77
Euphorbiaceae	Euphorbia amygdaloides L.	train	72	21	5	51	7	0	2	158
Euphorbiaceae	Euphorbia nicaeensis All.	train	17	2	10	38	1	0	2	70
Euphorbiaceae	Euphorbia spinosa L.	train	16	6	0	20	1	0	0	43
Euphorbiaceae	Euphorbia segetalis L.	train	40	10	6	32	0	0	4	92
Fabaceae	Amorpha fruticosa L.	test	57	4	56	20	18	1	20	176
Fabaceae	Tripodion tetraphyllum (L.) Fourr.	test	8	7	4	17	22	0	0	58
Fabaceae	Ceratonia siliqua L.	test	1	6	49	2	26	2	11	97
Fabaceae	Hippocrepis comosa L.	test	27	6	6	18	6	0	0	63
Fabaceae	Ononis natrix L.	test	38	4	1	12	2	0	0	57
Fabaceae	Trifolium scabrum L.	test	8	16	6	7	3	0	1	41
Fabaceae	Cercis siliquastrum L.	test	137	62	150	31	61	144	48	633
Fabaceae	Albizia julibrissin Durazz.	train	36	16	29	3	44	50	67	245
Fabaceae	Acacia dealbata Link	train	27	14	19	6	1	3	8	78
Fabaceae	Anthyllis hermanniae L.	train	13	8	0	21	2	0	2	46
Fabaceae	Astragalus glycyphyllos L.	train	13	9	11	10	11	0	2	56
Fabaceae	Astragalus hamosus L.	train	1	5	2	11	14	0	0	33
Fabaceae	Bituminaria bituminosa (L.) C.H.Stirt.	train	34	3	20	21	7	6	1	92
Fabaceae	Cytisus lanigerus (Desf.) DC.	train	9	10	6	6	14	0	7	52
Fabaceae	Colutea arborescens L.	train	10	19	7	11	29	16	1	93
Fabaceae	Coronilla valentina L.	train	49	4	35	3	6	5	2	104
Fabaceae	Coronilla glauca L.	train	51	28	20	13	9	0	2	123
Fabaceae	Cytisus oromediterraneus Rivas Mart. & al.	train	12	8	0	30	4	0	0	54
Fabaceae	Cytisus scoparius (L.) Link	train	66	15	2	26	31	0	2	142
Fabaceae	Dorycnium hirsutum (L.) Ser.	train	25	6	7	16	9	0	1	64
Fabaceae	Genista hispanica L.	train	16	13	0	19	2	0	2	52
Fabaceae	Genista pilosa L.	train	26	11	3	17	3	0	0	60
Fabaceae	Genista sagittalis L.	train	44	1	10	31	4	0	3	93
Fabaceae	Genista scorpius (L.) DC.	train	46	14	0	23	4	0	2	89
Fabaceae	Genista tinctoria L.	train	48	11	9	15	3	0	0	86
Fabaceae	Gleditsia triacanthos L.	train	13	35	40	16	61	87	80	332
Fabaceae	Lathyrus cicera L.	train	47	20	10	6	2	7	3	95
Fabaceae	Lathyrus latifolius L.	train	65	19	25	6	7	2	4	128
Fabaceae	Lathyrus pratensis L.	train	31	12	5	8	8	0	0	64
Fabaceae	Lathyrus sylvestris L.	train	27	8	13	5	3	0	0	56
Fabaceae	Lotus corniculatus L.	train	90	33	13	52	9	2	0	199
Fabaceae	Lotus edulis L.	train	10	12	4	3	14	0	0	43
Fabaceae	Lupinus angustifolius L.	train	12	9	4	14	5	0	0	44
Fabaceae	Medicago lupulina L.	train	13	6	8	17	3	2	0	49
Fabaceae	Medicago sativa L.	train	56	16	19	10	6	0	7	114
Fabaceae	Melilotus albus Medik.	train	37	27	16	18	10	1	2	111
Fabaceae	Ononis minutissima L.	train	17	10	2	18	0	0	0	47
Fabaceae	Ononis reclinata L.	train	26	7	5	5	0	0	1	44
Fabaceae	Ononis spinosa L.	train	58	20	10	17	2	0	3	110
Fabaceae	Robinia pseudoacacia L.	train	97	59	96	21	68	112	109	562
Fabaceae	Sophora japonica L.	train	16	7	22	3	11	65	28	152
Fabaceae	Spartium junceum L.	train	62	14	6	17	17	2	3	121
Fabaceae	Trifolium alpinum L.	train	27	5	2	23	4	1	0	62
Fabaceae	Trifolium cherleri L.	train	1	2	0	1	22	0	0	26
Fabaceae	Vicia hirsuta (L.) Gray	train	11	15	4	5	14	0	0	49
Fabaceae	Vicia hybrida L.	train	25	10	15	2	12	0	1	65
Fabaceae	Vicia sepium L.	train	19	23	9	6	3	0	0	60
Fabaceae	Wisteria sinensis (Sims) Sweet	train	40	8	2	4	1	1	1	57
Fabaceae	Anthyllis vulneraria L.	train	86	8	14	34	4	0	2	148
Fabaceae	Lotus maritimus L.	train	34	7	15	12	8	0	1	77
Fabaceae	Trifolium incarnatum L.	train	29	4	5	12	0	0	2	52
Fabaceae	Trifolium pratense L.	train	100	6	26	28	0	4	2	166
Fabaceae	Trifolium repens L.	train	37	7	24	19	0	0	1	88
Fabaceae	Trifolium resupinatum L.	train	25	7	2	6	7	0	0	47
Fabaceae	Trifolium stellatum L.	train	31	7	5	10	13	0	2	68
Fabaceae	Trifolium subterraneum L.	train	19	25	9	12	0	0	2	67
Fabaceae	Ulex europaeus L.	train	94	18	66	51	101	0	24	354
Fabaceae	Vicia cracca L.	train	51	19	21	19	5	0	0	115
Fabaceae	Vicia pannonica Crantz	train	23	15	8	2	6	0	0	54
Fabaceae	Vicia sativa L.	train	47	30	25	11	9	3	1	126
Fabaceae	Anthyllis montana L.	train	28	1	7	35	1	0	0	72
Fabaceae	Argyrolobium zanonii (Turra) P.W.Ball	train	18	12	1	20	4	0	0	55
Fabaceae	Astragalus monspessulanus L.	train	18	3	4	40	6	1	0	72
Fabaceae	Coronilla juncea L.	train	24	8	8	16	1	0	1	58
Fabaceae	Dorycnium pentaphyllum Scop.	train	27	13	3	13	3	0	2	61
Fabaceae	Hippocrepis emerus (L.) Lassen	train	38	25	14	8	4	0	3	92
Fabaceae	Laburnum anagyroides Medik.	train	41	31	28	16	19	44	19	198
Fabaceae	Medicago arborea L.	train	13	6	2	11	14	2	1	49
Fabaceae	Ulex gallii Planch.	train	3	0	0	9	0	0	0	12
Fabaceae	Coronilla varia L.	train	73	22	20	25	5	0	2	147
Fabaceae	Trifolium campestre Schreb.	train	20	21	2	11	0	0	0	54
Fabaceae	Onobrychis viciifolia Scop.	train	44	2	8	11	4	0	0	69
Fagaceae	Quercus suber L.	test	4	17	31	18	7	11	74	162
Fagaceae	Castanea sativa Mill.	train	55	33	58	17	35	134	42	374
Fagaceae	Quercus cerris L.	train	0	7	27	10	19	85	21	169
Fagaceae	Quercus coccifera L.	train	25	30	62	22	98	85	9	331
Fagaceae	Quercus ilex L.	train	106	80	166	49	51	248	159	859
Fagaceae	Quercus petraea Liebl.	train	3	13	39	8	5	77	17	162
Fagaceae	Quercus rubra L.	train	0	8	43	3	12	50	40	156
Fagaceae	Quercus pubescens Willd.	train	25	31	97	31	30	109	38	361
Fagaceae	Fagus sylvatica L.	train	12	41	88	35	33	99	45	353
Fagaceae	Quercus robur L.	train	33	38	76	25	43	35	59	309
Fagaceae	Quercus palustris Mￃﾼnchh.	train	0	2	6	0	2	33	2	45
Gentianaceae	Gentiana pyrenaica L.	test	28	0	0	18	0	0	0	46
Gentianaceae	Gentiana cruciata L.	test	31	7	1	13	0	0	0	52
Gentianaceae	Blackstonia imperfoliata (L.f.) Samp.	train	15	4	0	3	0	0	5	27
Gentianaceae	Blackstonia perfoliata (L.) Huds.	train	62	13	12	30	6	0	4	127
Gentianaceae	Centaurium erythraea Rafn	train	62	9	4	29	0	0	2	106
Gentianaceae	Centaurium maritimum (L.) Fritsch	train	9	2	1	11	0	0	0	23
Gentianaceae	Gentiana acaulis L.	train	35	1	1	19	0	0	1	57
Gentianaceae	Gentiana alpina Vill.	train	20	0	0	24	0	0	0	44
Gentianaceae	Gentiana burseri Lapeyr.	train	25	4	4	13	0	0	0	46
Gentianaceae	Gentiana nivalis L.	train	33	1	0	30	0	0	1	65
Gentianaceae	Gentiana pneumonanthe L.	train	78	2	3	42	1	0	0	126
Gentianaceae	Gentiana purpurea L.	train	47	4	2	27	6	3	0	89
Gentianaceae	Gentianella campestris (L.) Bￃﾶrner	train	41	5	0	33	0	0	0	79
Gentianaceae	Gentianopsis ciliata (L.) Ma	train	54	1	1	20	0	0	1	77
Gentianaceae	Gentiana verna L.	train	45	1	3	50	0	0	3	102
Gentianaceae	Gentiana lutea L.	train	51	6	11	49	12	0	2	131
Geraniaceae	Geranium phaeum L.	test	45	8	10	13	8	0	3	87
Geraniaceae	Geranium molle L.	test	115	15	60	33	8	7	6	244
Geraniaceae	Erodium ciconium (L.) L'Hￃﾩr.	train	21	2	23	13	23	0	2	84
Geraniaceae	Erodium foetidum (L.) L'Hￃﾩr.	train	15	2	2	48	8	0	0	75
Geraniaceae	Geranium columbinum L.	train	39	17	16	17	5	1	2	97
Geraniaceae	Geranium dissectum L.	train	44	10	27	12	12	1	5	111
Geraniaceae	Geranium lucidum L.	train	12	11	7	17	12	0	1	60
Geraniaceae	Geranium nodosum L.	train	34	12	15	18	7	0	2	88
Geraniaceae	Geranium pusillum L.	train	13	5	9	11	1	0	1	40
Geraniaceae	Geranium robertianum L.	train	117	35	47	66	21	1	1	288
Geraniaceae	Geranium rotundifolium L.	train	32	12	40	30	2	20	1	137
Geraniaceae	Geranium sanguineum L.	train	59	6	13	20	4	1	1	104
Geraniaceae	Geranium sylvaticum L.	train	67	10	26	25	2	6	0	136
Geraniaceae	Erodium cicutarium (L.) L'Hￃﾩr.	train	40	7	11	37	15	3	4	117
Geraniaceae	Erodium malacoides (L.) L'Hￃﾩr.	train	28	7	23	27	7	7	0	99
Geraniaceae	Geranium pratense L.	train	30	5	10	11	3	1	2	62
Geraniaceae	Geranium pyrenaicum Burm.f.	train	38	12	18	15	12	2	5	102
Hydrangeaceae	Philadelphus coronarius L.	test	7	4	16	1	0	1	1	30
Hydrangeaceae	Hydrangea macrophylla (Thunb.) Ser.	train	23	3	11	3	2	0	0	42
Hypericaceae	Hypericum richeri Vill.	test	36	14	9	17	2	0	0	78
Hypericaceae	Hypericum androsaemum L.	train	26	12	7	6	27	0	1	79
Hypericaceae	Hypericum hirsutum L.	train	24	8	12	10	2	0	2	58
Hypericaceae	Hypericum perforatum L.	train	59	13	24	35	4	1	4	140
Iridaceae	Crocus nudiflorus Sm.	test	38	0	0	29	0	0	0	67
Iridaceae	Gladiolus italicus Mill.	train	67	4	3	14	1	0	0	89
Iridaceae	Iris foetidissima L.	train	26	0	1	16	14	0	0	57
Iridaceae	Iris pseudacorus L.	train	78	2	5	25	4	0	0	114
Iridaceae	Iris lutescens Lam.	train	121	0	2	100	6	0	0	229
Juglandaceae	Juglans regia L.	test	36	24	56	10	47	52	26	251
Juglandaceae	Juglans nigra L.	train	0	7	23	8	8	56	29	131
Juglandaceae	Pterocarya fraxinifolia (Poir.) Spach	train	6	0	32	13	24	10	15	100
Juncaceae	Juncus gerardi Loisel.	test	5	6	1	2	2	0	0	16
Juncaceae	Juncus bulbosus L.	train	0	7	0	7	4	0	0	18
Juncaceae	Juncus effusus L.	train	27	3	1	16	38	0	2	87
Juncaceae	Luzula campestris (L.) DC.	train	34	3	0	12	9	0	3	61
Lamiaceae	Ajuga reptans L.	test	100	9	7	64	0	0	2	182
Lamiaceae	Clinopodium nepeta (L.) Kuntze	test	59	24	10	16	0	0	3	112
Lamiaceae	Lycopus europaeus L.	test	24	25	18	24	3	0	7	101
Lamiaceae	Ajuga iva (L.) Schreb.	test	22	9	2	28	2	0	0	63
Lamiaceae	Prunella vulgaris L.	test	70	5	15	28	3	0	6	127
Lamiaceae	Ajuga genevensis L.	train	28	2	2	22	0	0	2	56
Lamiaceae	Ballota nigra L.	train	28	14	8	9	5	0	2	66
Lamiaceae	Clinopodium vulgare L.	train	59	7	14	23	2	0	7	112
Lamiaceae	Galeopsis tetrahit L.	train	63	28	16	15	4	1	11	138
Lamiaceae	Glechoma hederacea L.	train	68	21	30	42	0	8	3	172
Lamiaceae	Lamium album L.	train	75	6	21	26	0	1	4	133
Lamiaceae	Lamium galeobdolon (L.) L.	train	56	17	17	13	0	0	2	105
Lamiaceae	Lamium maculatum (L.) L.	train	92	15	22	26	0	4	7	166
Lamiaceae	Lamium purpureum L.	train	103	9	34	44	0	40	9	239
Lamiaceae	Melissa officinalis L.	train	7	11	34	12	0	2	5	71
Lamiaceae	Mentha aquatica L.	train	32	12	18	24	1	2	1	90
Lamiaceae	Mentha arvensis L.	train	16	6	9	9	1	0	1	42
Lamiaceae	Mentha spicata L.	train	23	3	14	3	0	0	1	44
Lamiaceae	Mentha suaveolens Ehrh.	train	33	15	21	22	0	0	5	96
Lamiaceae	Origanum vulgare L.	train	69	14	20	25	1	2	4	135
Lamiaceae	Phlomis fruticosa L.	train	43	5	21	6	3	2	3	83
Lamiaceae	Prunella grandiflora (L.) Schￃﾶller	train	22	0	9	15	0	0	1	47
Lamiaceae	Prunella hastifolia Brot.	train	18	1	9	10	0	0	3	41
Lamiaceae	Prunella laciniata (L.) L.	train	47	8	4	13	2	0	1	75
Lamiaceae	Salvia pratensis L.	train	64	0	17	27	4	1	4	117
Lamiaceae	Salvia verbenaca L.	train	28	0	8	19	0	0	2	57
Lamiaceae	Scutellaria galericulata L.	train	31	13	4	7	3	1	3	62
Lamiaceae	Stachys sylvatica L.	train	46	7	8	14	4	0	5	84
Lamiaceae	Teucrium montanum L.	train	32	7	4	36	0	0	0	79
Lamiaceae	Vitex agnus-castus L.	train	28	18	57	4	31	86	19	243
Lamiaceae	Stachys recta L.	train	35	3	4	11	2	0	2	57
Lamiaceae	Teucrium chamaedrys L.	train	37	7	7	23	0	0	1	75
Lamiaceae	Teucrium flavum L.	train	11	7	17	12	4	0	0	51
Lamiaceae	Thymus vulgaris L.	train	53	6	2	30	0	1	2	94
Lamiaceae	Ajuga chamaepitys (L.) Schreb.	train	14	12	3	26	0	2	0	57
Lamiaceae	Lamium amplexicaule L.	train	37	3	0	22	2	0	0	64
Lamiaceae	Lavandula stoechas L.	train	47	2	1	24	0	0	0	74
Lamiaceae	Melittis melissophyllum L.	train	75	8	2	32	3	0	1	121
Lamiaceae	Mentha longifolia (L.) Huds.	train	24	15	17	25	0	3	0	84
Lamiaceae	Rosmarinus officinalis L.	train	179	54	34	43	1	56	11	378
Lamiaceae	Salvia officinalis L.	train	27	4	26	7	0	4	4	72
Lamiaceae	Satureja montana L.	train	15	13	2	33	0	0	1	64
Lamiaceae	Sideritis romana L.	train	18	10	0	17	0	0	1	46
Lamiaceae	Betonica officinalis L.	train	61	10	17	25	6	1	5	125
Lamiaceae	Teucrium fruticans L.	train	40	6	25	2	0	0	4	77
Lamiaceae	Teucrium scorodonia L.	train	35	14	15	31	4	0	3	102
Lamiaceae	Thymus serpyllum L.	train	24	8	1	21	0	0	0	54
Lamiaceae	Perovskia atriplicifolia Benth.	train	18	2	30	3	0	20	7	80
Liliaceae	Erythronium dens-canis L.	test	41	0	3	53	5	0	0	102
Liliaceae	Fritillaria meleagris L.	train	73	1	1	43	7	0	0	125
Liliaceae	Fritillaria pyrenaica L.	train	39	1	3	16	4	0	0	63
Liliaceae	Gagea granatelli (Parl.) Parl.	train	9	1	1	18	0	0	0	29
Liliaceae	Lilium martagon L.	train	89	8	19	37	7	0	0	160
Liliaceae	Lilium pyrenaicum Gouan	train	31	3	2	14	1	0	0	51
Liliaceae	Gagea bohemica (Zauschn.) Schult. & Schult.f.	train	19	0	0	30	0	0	0	49
Liliaceae	Tulipa sylvestris L.	train	80	0	1	48	5	0	0	134
Linaceae	Linum narbonense L.	test	38	1	0	8	0	0	2	49
Linaceae	Linum campanulatum L.	train	25	1	0	33	1	0	0	60
Linaceae	Linum usitatissimum L.	train	39	6	1	6	4	0	4	60
Linaceae	Linum suffruticosum L.	train	43	5	2	19	0	0	0	69
Lythraceae	Punica granatum L.	test	78	18	62	8	59	145	15	385
Lythraceae	Lythrum salicaria L.	train	102	15	14	40	1	3	3	178
Magnoliaceae	Liriodendron tulipifera L.	test	45	16	94	7	11	72	60	305
Magnoliaceae	Magnolia grandiflora L.	train	21	37	81	15	43	73	36	306
Malvaceae	Althaea officinalis L.	test	22	9	13	14	3	6	1	68
Malvaceae	Alcea rosea L.	train	77	5	43	23	14	4	13	179
Malvaceae	Althaea cannabina L.	train	42	3	19	8	11	0	0	83
Malvaceae	Malva setigera Spenn.	train	35	9	12	10	1	0	2	69
Malvaceae	Hibiscus syriacus L.	train	80	9	32	4	7	2	3	137
Malvaceae	Malva arborea (L.) Webb & Berthel.	train	45	8	4	18	9	3	3	90
Malvaceae	Malva moschata L.	train	104	13	21	27	3	2	1	171
Malvaceae	Malva neglecta Wallr.	train	16	8	4	13	5	1	0	47
Malvaceae	Malva sylvestris L.	train	225	19	73	33	5	6	3	364
Malvaceae	Tilia cordata Mill.	train	8	14	36	10	9	31	22	130
Malvaceae	Hibiscus rosa-sinensis L.	train	48	0	15	2	0	0	2	67
Malvaceae	Tilia platyphyllos Scop.	train	10	8	97	11	25	75	29	255
Malvaceae	Tilia dasystyla Stev.	train	0	3	21	13	17	21	13	88
Melanthiaceae	Paris quadrifolia L.	test	10	15	14	17	34	0	0	90
Melanthiaceae	Veratrum album L.	train	39	3	6	28	0	0	1	77
Moraceae	Ficus carica L.	test	3	22	148	12	64	117	35	401
Moraceae	Broussonetia papyrifera (L.) Vent.	train	39	25	79	6	16	119	68	352
Moraceae	Morus alba L.	train	8	6	105	113	41	89	28	390
Moraceae	Morus kagayamae Koidz.	train	0	0	5	0	0	7	0	12
Myrtaceae	Feijoa sellowiana (O.Berg) O.Berg	test	22	4	9	1	2	0	4	42
Myrtaceae	Myrtus communis L.	train	14	33	5	13	21	0	8	94
Oleaceae	Fraxinus ornus L.	test	71	21	57	15	5	74	24	267
Oleaceae	Fraxinus angustifolia Vahl	train	45	28	48	20	27	139	48	355
Oleaceae	Jasminum fruticans L.	train	20	13	7	8	26	0	2	76
Oleaceae	Ligustrum vulgare L.	train	33	21	27	6	40	69	7	203
Oleaceae	Olea europaea L.	train	32	47	93	45	25	312	84	638
Oleaceae	Phillyrea angustifolia L.	train	10	35	32	7	16	367	2	469
Oleaceae	Phillyrea media L.	train	1	7	28	0	1	0	7	44
Oleaceae	Syringa vulgaris L.	train	112	26	104	10	2	104	24	382
Oleaceae	Fraxinus excelsior L.	train	47	55	66	65	31	69	53	386
Onagraceae	Oenothera biennis L.	test	30	6	7	13	6	0	0	62
Onagraceae	Epilobium angustifolium L.	train	86	6	7	48	15	0	1	163
Onagraceae	Epilobium dodonaei Vill.	train	25	6	2	28	1	0	2	64
Onagraceae	Epilobium hirsutum L.	train	81	20	18	29	16	0	2	166
Onagraceae	Oenothera glazioviana Micheli	train	40	7	12	8	6	2	3	78
Onagraceae	Epilobium tetragonum L.	train	13	11	5	18	3	2	3	55
Onagraceae	Circaea lutetiana L.	train	41	12	25	19	11	0	1	109
Orchidaceae	Orchis anthropophora (L.) All.	test	86	2	3	28	0	0	0	119
Orchidaceae	Gymnadenia conopsea (L.) R.Br.	test	65	2	1	16	0	0	0	84
Orchidaceae	Anacamptis champagneuxii (Barnￃﾩoud) R.M.Bateman, Pridgeon & M.W.Chase	test	18	1	0	2	0	0	0	21
Orchidaceae	Anacamptis morio (L.) R.M.Bateman, Pridgeon & M.W.Chase	test	93	1	1	49	0	0	0	144
Orchidaceae	Platanthera chlorantha (Custer) Rchb.	test	56	2	2	32	0	0	1	93
Orchidaceae	Himantoglossum robertianum (Loisel.) P.Delforge	train	143	0	10	72	0	0	0	225
Orchidaceae	Cephalanthera longifolia (L.) Fritsch	train	47	2	1	61	0	0	0	111
Orchidaceae	Cephalanthera rubra (L.) Rich.	train	60	0	1	14	0	0	0	75
Orchidaceae	Cypripedium calceolus L.	train	84	0	3	41	2	0	0	130
Orchidaceae	Dactylorhiza majalis (Rchb.) P.F.Hunt & Summerh.	train	39	2	4	25	0	0	2	72
Orchidaceae	Dactylorhiza fuchsii (Druce) Soￃﾳ	train	81	2	7	35	0	0	0	125
Orchidaceae	Dactylorhiza incarnata (L.) Soￃﾳ	train	41	0	1	19	0	0	1	62
Orchidaceae	Dactylorhiza maculata (L.) Soￃﾳ	train	116	3	13	53	0	0	2	187
Orchidaceae	Epipactis atrorubens (Hoffm.) Besser	train	72	1	6	25	0	0	1	105
Orchidaceae	Epipactis palustris (L.) Crantz	train	43	0	1	12	2	0	0	58
Orchidaceae	Limodorum abortivum (L.) Sw.	train	50	2	0	26	0	0	1	79
Orchidaceae	Neottia ovata (L.) Bluff & Fingerh.	train	32	25	5	31	1	0	5	99
Orchidaceae	Neottia nidus-avis (L.) Rich.	train	40	0	0	35	7	0	0	82
Orchidaceae	Gymnadenia nigra (L.) Rchb.f.	train	62	0	2	24	0	0	2	90
Orchidaceae	Ophrys apifera Huds.	train	173	1	2	37	1	0	0	214
Orchidaceae	Ophrys bertolonii Moretti	train	49	0	1	4	0	0	0	54
Orchidaceae	Ophrys speculum Link	train	44	1	0	8	0	0	0	53
Orchidaceae	Ophrys fuciflora (F.W.Schmidt) Moench	train	37	0	0	5	0	0	0	42
Orchidaceae	Ophrys passionis Sennen	train	67	0	0	14	0	0	0	81
Orchidaceae	Ophrys insectifera L.	train	60	1	1	11	0	0	2	75
Orchidaceae	Ophrys lutea Cav.	train	101	0	1	31	0	0	0	133
Orchidaceae	Ophrys aranifera Huds.	train	111	0	0	40	0	0	0	151
Orchidaceae	Ophrys arachnitiformis Gren. & M.Philippe	train	52	0	0	12	0	0	0	64
Orchidaceae	Orchis mascula (L.) L.	train	122	3	5	119	0	0	0	249
Orchidaceae	Orchis provincialis Balb. ex DC.	train	29	0	3	20	0	0	0	52
Orchidaceae	Orchis purpurea Huds.	train	170	2	9	80	0	0	1	262
Orchidaceae	Orchis simia Lam.	train	71	0	5	15	0	0	1	92
Orchidaceae	Neotinea ustulata (L.) R.M.Bateman, Pridgeon & M.W.Chase	train	51	0	2	24	0	0	0	77
Orchidaceae	Platanthera bifolia (L.) Rich.	train	44	0	3	8	0	0	1	56
Orchidaceae	Serapias lingua L.	train	45	0	0	19	0	0	0	64
Orchidaceae	Serapias vomeracea (Burm.f.) Briq.	train	69	0	1	18	0	0	1	89
Orchidaceae	Spiranthes spiralis (L.) Chevall.	train	46	1	1	26	1	0	0	75
Orchidaceae	Anacamptis pyramidalis (L.) Rich.	train	171	2	2	56	0	0	0	231
Orchidaceae	Dactylorhiza sambucina (L.) Soￃﾳ	train	48	0	0	26	0	0	1	75
Orchidaceae	Epipactis helleborine (L.) Crantz	train	91	3	7	29	3	0	2	135
Orchidaceae	Ophrys lupercalis Devillers & Devillers-Tersch.	train	33	0	1	11	0	0	0	45
Orchidaceae	Himantoglossum hircinum (L.) Spreng.	train	119	4	4	60	1	0	0	188
Orchidaceae	Anacamptis laxiflora (Lam.) R.M.Bateman, Pridgeon & M.W.Chase	train	40	0	1	17	0	0	0	58
Orchidaceae	Pseudorchis albida (L.) ￃﾁ.Lￃﾶve & D.Lￃﾶve	train	40	1	3	20	0	0	0	64
Orchidaceae	Ophrys scolopax Cav.	train	129	1	1	25	0	0	0	156
Orchidaceae	Ophrys virescens Philippe	train	66	1	0	9	1	0	0	77
Orobanchaceae	Orobanche hederae Vaucher ex Duby	test	31	0	0	13	1	0	0	45
Orobanchaceae	Bartsia trixago L.	test	27	1	0	14	1	0	2	45
Orobanchaceae	Lathraea clandestina L.	train	46	0	0	42	0	0	0	88
Orobanchaceae	Orobanche amethystea Thuill.	train	38	0	0	27	3	0	0	68
Orobanchaceae	Orobanche caryophyllacea Sm.	train	49	0	0	8	0	0	0	57
Orobanchaceae	Orobanche gracilis Sm.	train	52	0	0	13	0	0	1	66
Orobanchaceae	Orobanche minor Sm.	train	34	0	0	13	0	0	3	50
Orobanchaceae	Orobanche rapum-genistae Thuill.	train	24	2	0	10	10	0	0	46
Orobanchaceae	Bartsia alpina L.	train	17	2	3	17	1	0	1	41
Orobanchaceae	Melampyrum pratense L.	train	56	8	14	10	1	0	1	90
Orobanchaceae	Odontites luteus (L.) Clairv.	train	31	48	0	54	0	0	1	134
Orobanchaceae	Odontites vernus (Bellardi) Dumort.	train	36	15	4	12	1	0	2	70
Orobanchaceae	Rhinanthus alectorolophus (Scop.) Pollich	train	32	6	5	14	2	0	0	59
Orobanchaceae	Rhinanthus minor L.	train	23	2	0	5	2	0	3	35
Orobanchaceae	Tozzia alpina L.	train	19	17	2	2	1	0	1	42
Oxalidaceae	Oxalis articulata Savigny	test	25	12	5	15	3	2	0	62
Oxalidaceae	Oxalis corniculata L.	train	28	19	23	74	3	3	1	151
Papaveraceae	Papaver somniferum L.	test	29	4	6	6	17	0	1	63
Papaveraceae	Fumaria officinalis L.	train	45	10	4	19	4	0	0	82
Papaveraceae	Chelidonium majus L.	train	109	20	78	72	11	7	5	302
Papaveraceae	Corydalis solida (L.) Clairv.	train	36	4	3	21	8	0	0	72
Papaveraceae	Eschscholzia californica Cham.	train	45	1	5	15	3	0	0	69
Papaveraceae	Glaucium flavum Crantz	train	98	10	19	76	7	0	2	212
Papaveraceae	Meconopsis cambrica (L.) Vig.	train	41	6	11	16	5	0	0	79
Papaveraceae	Dicentra spectabilis (L.) Lem.	train	36	2	4	7	0	0	0	49
Papaveraceae	Papaver alpinum L.	train	12	0	1	41	2	0	0	56
Papaveraceae	Papaver rhoeas L.	train	165	9	13	48	19	2	4	260
Papaveraceae	Fumaria capreolata L.	train	47	5	10	9	0	0	0	71
Pinaceae	Larix decidua Mill.	test	11	18	10	91	23	0	69	222
Pinaceae	Pinus cembra L.	train	1	4	20	31	13	0	34	103
Pinaceae	Pinus mugo Turra	train	8	23	10	25	31	0	5	102
Pinaceae	Pinus nigra Arnold	train	2	14	19	35	17	0	66	153
Pinaceae	Pinus pinaster Aiton	train	0	3	4	29	21	0	44	101
Pinaceae	Pinus pinea L.	train	2	5	2	14	11	0	52	86
Pinaceae	Pinus sylvestris L.	train	5	22	19	32	27	0	26	131
Pinaceae	Cedrus atlantica (Manetti ex Endl.) Carriￃﾨre	train	0	8	6	17	17	0	9	57
Pinaceae	Abies cephalonica J.W.Loudon	train	0	14	3	2	4	0	8	31
Pinaceae	Abies alba Mill.	train	0	8	30	14	10	0	14	76
Pinaceae	Pinus halepensis Mill.	train	13	5	10	32	23	0	63	146
Pinaceae	Pinus brutia Ten.	train	0	5	8	12	16	0	17	58
Pittosporaceae	Pittosporum tobira (Thunb.) W.T.Aiton	test	76	52	129	8	95	129	6	495
Pittosporaceae	Pittosporum tenuifolium Gaertn.	train	0	1	0	1	1	104	0	107
Plantaginaceae	Veronica persica Poir.	test	129	35	19	69	9	3	2	266
Plantaginaceae	Antirrhinum majus L.	test	89	10	5	26	2	14	3	149
Plantaginaceae	Veronica beccabunga L.	test	12	21	6	21	0	3	3	66
Plantaginaceae	Globularia alypum L.	train	34	5	4	39	7	1	1	91
Plantaginaceae	Globularia bisnagarica L.	train	39	6	3	67	1	2	0	118
Plantaginaceae	Globularia repens Lam.	train	3	3	0	30	0	0	0	36
Plantaginaceae	Plantago coronopus L.	train	17	1	5	80	0	4	0	107
Plantaginaceae	Plantago lagopus L.	train	10	3	3	19	2	3	0	40
Plantaginaceae	Plantago lanceolata L.	train	68	4	44	85	13	20	3	237
Plantaginaceae	Plantago major L.	train	6	1	12	62	5	1	0	87
Plantaginaceae	Plantago maritima L.	train	6	0	1	41	0	0	0	48
Plantaginaceae	Plantago media L.	train	35	0	9	37	1	1	0	83
Plantaginaceae	Anarrhinum bellidifolium (L.) Willd.	train	31	16	1	19	3	0	0	70
Plantaginaceae	Chaenorrhinum minus (L.) Lange	train	13	19	1	11	3	0	0	47
Plantaginaceae	Digitalis grandiflora Mill.	train	39	3	7	24	3	0	0	76
Plantaginaceae	Digitalis purpurea L.	train	191	7	34	67	11	0	11	321
Plantaginaceae	Erinus alpinus L.	train	20	4	2	51	0	0	0	77
Plantaginaceae	Kickxia spuria (L.) Dumort.	train	21	9	10	7	1	0	0	48
Plantaginaceae	Linaria alpina (L.) Mill.	train	47	8	1	46	1	0	0	103
Plantaginaceae	Linaria repens (L.) Mill.	train	70	49	6	28	3	0	0	156
Plantaginaceae	Linaria supina (L.) Chaz.	train	29	6	1	29	2	0	0	67
Plantaginaceae	Linaria vulgaris Mill.	train	75	8	8	23	14	0	0	128
Plantaginaceae	Misopates orontium (L.) Raf.	train	23	5	1	7	14	0	1	51
Plantaginaceae	Veronica anagallis-aquatica L.	train	16	17	4	15	0	0	1	53
Plantaginaceae	Veronica arvensis L.	train	12	23	3	7	1	0	4	50
Plantaginaceae	Veronica cymbalaria Bodard	train	10	17	9	32	3	2	5	78
Plantaginaceae	Veronica officinalis L.	train	18	15	9	18	3	0	1	64
Plantaginaceae	Digitalis lutea L.	train	45	6	7	34	7	0	1	100
Plantaginaceae	Veronica hederifolia L.	train	14	30	8	22	4	0	2	80
Plantaginaceae	Veronica serpyllifolia L.	train	26	21	3	21	2	0	1	74
Plantaginaceae	Cymbalaria muralis P.Gaertn., B.Mey. & Scherb.	train	71	15	20	60	0	4	0	170
Plantaginaceae	Veronica chamaedrys L.	train	81	19	36	28	0	1	7	172
Platanaceae	Platanus x hispanica Mill. ex Mￃﾼnchh.	test	27	30	99	33	57	123	158	527
Platanaceae	Platanus orientalis L.	train	9	5	57	21	10	1	40	143
Plumbaginaceae	Armeria arenaria (Pers.) Schult.	test	54	0	3	23	1	2	0	83
Plumbaginaceae	Armeria alpina Willd.	train	20	0	1	14	0	0	0	35
Plumbaginaceae	Limoniastrum monopetalum (L.) Boiss.	train	23	11	2	17	0	0	0	53
Plumbaginaceae	Limonium narbonense Mill.	train	26	3	5	12	0	6	1	53
Plumbaginaceae	Limonium vulgare Mill.	train	11	9	2	26	0	0	0	48
Plumbaginaceae	Armeria maritima Willd.	train	36	2	2	41	1	0	0	82
Poaceae	Poa annua L.	test	1	6	0	40	1	0	0	48
Poaceae	Arundo donax L.	train	0	5	31	30	5	2	49	122
Poaceae	Dactylis glomerata L.	train	67	5	3	33	10	0	6	124
Poaceae	Holcus lanatus L.	train	42	7	9	23	9	0	17	107
Poaceae	Hyparrhenia hirta (L.) Stapf	train	14	18	0	8	1	0	0	41
Poaceae	Lagurus ovatus L.	train	25	1	5	12	16	0	3	62
Poaceae	Phleum pratense L.	train	22	3	0	7	7	0	8	47
Poaceae	Ammophila arenaria (L.) Link	train	11	0	0	21	5	0	1	38
Poaceae	Anthoxanthum odoratum L.	train	32	2	3	8	6	0	3	54
Polygonaceae	Rumex crispus L.	test	7	9	15	20	10	4	3	68
Polygonaceae	Bistorta officinalis Delarbre	train	27	0	10	13	0	0	0	50
Polygonaceae	Persicaria maculosa Gray	train	25	35	9	21	1	4	5	100
Polygonaceae	Reynoutria japonica Houtt.	train	29	11	29	20	6	4	2	101
Polygonaceae	Rumex acetosella L.	train	9	12	9	23	6	0	1	60
Polygonaceae	Rumex obtusifolius L.	train	5	5	7	24	13	0	1	55
Primulaceae	Primula veris L.	test	84	2	22	49	0	4	0	161
Primulaceae	Cyclamen hederifolium Aiton	train	42	0	13	15	2	1	0	73
Primulaceae	Primula vulgaris Huds.	train	74	1	13	49	0	4	0	141
Primulaceae	Primula elatior (L.) Hill	train	31	0	8	35	3	0	1	78
Primulaceae	Lysimachia arvensis (L.) U.Manns & Anderb.	train	66	20	9	43	19	0	1	158
Primulaceae	Lysimachia nemorum L.	train	26	12	5	11	0	0	1	55
Primulaceae	Lysimachia vulgaris L.	train	42	28	17	16	17	0	1	121
Primulaceae	Soldanella alpina L.	train	44	1	5	27	1	0	2	80
Primulaceae	Androsace villosa L.	train	16	0	0	35	0	0	0	51
Ranunculaceae	Thalictrum aquilegiifolium L.	test	50	7	8	21	4	0	2	92
Ranunculaceae	Aquilegia vulgaris L.	test	122	22	22	30	2	1	0	199
Ranunculaceae	Ranunculus sceleratus L.	test	6	15	1	10	5	0	0	37
Ranunculaceae	Anemone coronaria L.	train	40	1	1	15	0	0	2	59
Ranunculaceae	Anemone nemorosa L.	train	97	9	13	41	2	2	0	164
Ranunculaceae	Clematis flammula L.	train	25	18	5	13	25	0	0	86
Ranunculaceae	Clematis vitalba L.	train	75	22	36	21	64	12	12	242
Ranunculaceae	Eranthis hyemalis (L.) Salisb.	train	10	0	0	8	0	0	0	18
Ranunculaceae	Helleborus foetidus L.	train	86	9	46	63	31	2	3	240
Ranunculaceae	Anemone hepatica L.	train	90	1	12	51	3	20	0	177
Ranunculaceae	Nigella damascena L.	train	91	4	8	8	14	0	0	125
Ranunculaceae	Anemone alpina L.	train	75	15	9	57	16	0	1	173
Ranunculaceae	Anemone rubra Lam.	train	42	2	0	25	3	0	1	73
Ranunculaceae	Anemone vernalis L.	train	12	0	5	25	9	0	1	52
Ranunculaceae	Anemone pulsatilla L.	train	47	1	2	40	13	0	1	104
Ranunculaceae	Ranunculus aconitifolius L.	train	20	13	11	23	0	0	1	68
Ranunculaceae	Ranunculus acris L.	train	17	6	12	8	4	0	2	49
Ranunculaceae	Ranunculus bulbosus L.	train	55	6	21	15	3	4	5	109
Ranunculaceae	Ficaria verna Huds.	train	135	16	41	78	0	6	0	276
Ranunculaceae	Ranunculus gramineus L.	train	20	1	0	28	2	0	0	51
Ranunculaceae	Ranunculus paludosus Poir.	train	18	1	0	16	3	0	0	38
Ranunculaceae	Ranunculus parviflorus L.	train	4	2	5	3	6	0	0	20
Ranunculaceae	Ranunculus peltatus Schrank	train	22	17	3	31	3	0	0	76
Ranunculaceae	Ranunculus platanifolius L.	train	11	4	8	4	1	0	1	29
Ranunculaceae	Ranunculus repens L.	train	25	5	16	20	2	0	0	68
Ranunculaceae	Ranunculus trichophyllus Chaix	train	18	18	0	27	1	0	0	64
Ranunculaceae	Aconitum lycoctonum L.	train	43	2	23	36	18	0	4	126
Ranunculaceae	Aconitum napellus L.	train	72	5	11	53	3	0	0	144
Ranunculaceae	Adonis annua L.	train	40	2	1	18	8	0	0	69
Ranunculaceae	Anemone ranunculoides L.	train	25	1	4	16	0	0	0	46
Ranunculaceae	Caltha palustris L.	train	56	6	12	53	15	0	0	142
Ranunculaceae	Helleborus viridis L.	train	15	3	8	22	8	0	0	56
Ranunculaceae	Ranunculus flammula L.	train	27	12	9	34	2	0	4	88
Ranunculaceae	Trollius europaeus L.	train	41	13	10	28	2	0	0	94
Resedaceae	Reseda lutea L.	test	33	9	7	32	9	13	5	108
Resedaceae	Reseda phyteuma L.	train	34	10	0	33	15	0	0	92
Resedaceae	Reseda luteola L.	train	24	5	7	18	1	0	4	59
Rhamnaceae	Rhamnus cathartica L.	test	11	22	15	4	4	52	4	112
Rhamnaceae	Paliurus spina-christi Mill.	train	22	46	23	18	24	72	5	210
Rhamnaceae	Rhamnus alaternus L.	train	22	38	25	5	36	114	1	241
Rhamnaceae	Frangula dodonei Ard.	train	21	32	31	2	33	13	7	139
Rhamnaceae	Rhamnus alpina L.	train	10	25	21	18	6	0	3	83
Rhamnaceae	Rhamnus pumila Turra	train	2	15	4	28	6	0	0	55
Rosaceae	Crataegus laevigata (Poir.) DC.	test	27	7	17	5	4	60	5	125
Rosaceae	Filipendula vulgaris Moench	test	33	3	5	13	0	0	5	59
Rosaceae	Prunus laurocerasus L.	test	61	12	77	14	18	117	14	313
Rosaceae	Prunus spinosa L.	test	87	33	32	24	63	47	22	308
Rosaceae	Rubus fruticosus L.	test	25	5	12	2	12	0	4	60
Rosaceae	Crataegus azarolus L.	train	14	9	39	9	19	40	10	140
Rosaceae	Crataegus monogyna Jacq.	train	155	80	140	21	72	200	34	702
Rosaceae	Cydonia oblonga Mill.	train	70	4	76	4	36	0	12	202
Rosaceae	Dryas octopetala L.	train	32	1	7	42	9	0	0	91
Rosaceae	Potentilla indica (Andrews) F.T.Wolf	train	21	9	74	26	48	0	1	179
Rosaceae	Eriobotrya japonica (Thunb.) Lindl.	train	15	15	122	13	5	79	33	282
Rosaceae	Filipendula ulmaria (L.) Maxim.	train	43	27	23	22	4	0	0	119
Rosaceae	Fragaria vesca L.	train	47	7	43	30	13	0	1	141
Rosaceae	Geum montanum L.	train	17	1	7	29	12	4	0	70
Rosaceae	Geum reptans L.	train	8	2	2	31	7	0	0	50
Rosaceae	Geum rivale L.	train	34	8	3	9	10	0	0	64
Rosaceae	Geum urbanum L.	train	52	12	35	21	28	4	0	152
Rosaceae	Kerria japonica (L.) DC.	train	35	7	10	3	0	0	1	56
Rosaceae	Malus domestica Borkh.	train	11	4	42	7	43	1	20	128
Rosaceae	Malus sylvestris Mill.	train	11	5	6	8	5	53	7	95
Rosaceae	Crataegus germanica (L.) Kuntze	train	23	11	16	12	32	51	12	157
Rosaceae	Potentilla tabernaemontani Asch.	train	24	5	7	33	0	1	0	70
Rosaceae	Potentilla recta L.	train	29	9	11	23	1	1	1	75
Rosaceae	Potentilla reptans L.	train	27	13	12	21	0	0	0	73
Rosaceae	Potentilla sterilis (L.) Garcke	train	26	4	11	18	0	0	0	59
Rosaceae	Prunus armeniaca L.	train	28	0	17	0	7	10	18	80
Rosaceae	Prunus avium (L.) L.	train	53	21	60	19	18	70	47	288
Rosaceae	Prunus cerasifera Ehrh.	train	29	18	18	5	4	1	22	97
Rosaceae	Prunus dulcis (Mill.) D.A.Webb	train	113	16	39	18	67	102	51	406
Rosaceae	Prunus mahaleb L.	train	46	18	15	2	13	59	8	161
Rosaceae	Prunus padus L.	train	38	22	27	8	14	40	12	161
Rosaceae	Prunus serotina Ehrh.	train	2	12	1	5	4	2	2	28
Rosaceae	Pyracantha coccinea M.Roem.	train	16	16	15	9	36	0	0	92
Rosaceae	Pyrus communis L.	train	25	10	16	6	8	1	10	76
Rosaceae	Rosa agrestis Savi	train	15	3	11	4	7	0	3	43
Rosaceae	Rosa canina L.	train	100	20	24	16	36	2	12	210
Rosaceae	Rosa pendulina L.	train	48	12	15	17	16	0	5	113
Rosaceae	Rosa spinosissima L.	train	21	13	9	9	10	0	6	68
Rosaceae	Rubus idaeus L.	train	7	21	54	10	34	3	13	142
Rosaceae	Rubus pedatifolius Genￃﾩv.	train	0	24	29	1	1	0	8	63
Rosaceae	Rubus ulmifolius Schott	train	23	16	30	1	7	2	10	89
Rosaceae	Poterium sanguisorba L.	train	40	9	11	13	6	1	1	81
Rosaceae	Sorbus aucuparia L.	train	10	21	45	22	39	9	22	168
Rosaceae	Sorbus domestica L.	train	10	26	32	12	35	41	17	173
Rosaceae	Sorbus torminalis (L.) Crantz	train	17	9	47	9	22	39	16	159
Rosaceae	Agrimonia eupatoria L.	train	50	9	30	20	31	1	11	152
Rosaceae	Amelanchier ovalis Medik.	train	62	44	26	18	22	0	7	179
Rosaceae	Potentilla erecta (L.) Rￃﾤusch.	train	34	8	8	25	0	0	0	75
Rosaceae	Prunus serrulata Lindl.	train	23	7	16	8	4	29	7	94
Rosaceae	Sorbus intermedia (Ehrh.) Pers.	train	3	0	22	2	3	17	4	51
Rosaceae	Sorbus aria (L.) Crantz	train	17	21	39	19	15	41	25	177
Rosaceae	Photinia serrulata Lindl.	train	2	0	6	0	0	65	0	73
Rubiaceae	Galium odoratum (L.) Scop.	test	12	10	11	20	0	0	0	53
Rubiaceae	Cruciata laevipes Opiz	train	27	21	5	10	1	0	3	67
Rubiaceae	Galium aparine L.	train	18	17	24	25	10	0	9	103
Rubiaceae	Galium verum L.	train	23	16	6	24	2	0	4	75
Rubiaceae	Rubia tinctorum L.	train	12	16	3	2	10	0	6	49
Rubiaceae	Sherardia arvensis L.	train	27	13	4	9	1	0	1	55
Rutaceae	Cneorum tricoccon L.	test	12	4	2	14	22	4	0	58
Rutaceae	Ruta montana (L.) L.	train	15	9	3	11	1	1	0	40
Rutaceae	Citrus limon (L.) Burm.f.	train	12	1	25	2	11	1	5	57
Salicaceae	Populus trichocarpa Torr. & A.Gray ex Hook.	test	0	1	6	1	0	21	3	32
Salicaceae	Populus alba L.	train	12	17	52	12	9	199	56	357
Salicaceae	Populus nigra L.	train	17	24	54	34	15	224	33	401
Salicaceae	Populus tremula L.	train	2	11	21	10	3	101	13	161
Salicaceae	Salix alba L.	train	10	19	31	140	6	7	31	244
Salicaceae	Salix babylonica L.	train	31	12	11	13	0	0	27	94
Salicaceae	Salix caprea L.	train	111	25	24	9	22	27	25	243
Salicaceae	Salix cinerea L.	train	7	5	2	5	1	26	5	51
Salicaceae	Salix fragilis L.	train	3	1	8	2	0	51	2	67
Salicaceae	Salix herbacea L.	train	3	5	0	23	0	0	0	31
Sapindaceae	Acer saccharinum L.	test	1	2	54	6	15	47	17	142
Sapindaceae	Acer pseudoplatanus L.	train	40	37	65	16	35	48	40	281
Sapindaceae	Aesculus hippocastanum L.	train	118	51	90	26	25	51	53	414
Sapindaceae	Acer palmatum Thunb.	train	3	6	20	6	18	5	11	69
Sapindaceae	Acer campestre L.	train	33	35	149	12	24	173	48	474
Sapindaceae	Acer monspessulanum L.	train	25	42	83	20	17	169	17	373
Sapindaceae	Acer opalus Mill.	train	9	28	57	9	10	61	14	188
Sapindaceae	Acer negundo L.	train	74	41	79	30	71	112	50	457
Sapindaceae	Acer platanoides L.	train	65	32	72	15	18	71	36	309
Sapindaceae	Koelreuteria paniculata Laxm.	train	0	8	21	2	38	18	29	116
Saxifragaceae	Saxifraga moschata Wulfen	test	6	1	0	22	0	0	0	29
Saxifragaceae	Saxifraga aizoides L.	train	30	4	4	36	1	0	1	76
Saxifragaceae	Saxifraga media Gouan	train	0	0	0	8	0	0	0	8
Saxifragaceae	Saxifraga tridactylites L.	train	17	25	7	33	1	1	0	84
Saxifragaceae	Saxifraga granulata L.	train	39	14	6	23	3	0	0	85
Saxifragaceae	Saxifraga paniculata Mill.	train	31	3	4	89	0	0	0	127
Scrophulariaceae	Verbascum lychnitis L.	test	46	8	19	44	0	0	8	125
Scrophulariaceae	Buddleja davidii Franch.	train	90	18	45	24	3	127	10	317
Scrophulariaceae	Scrophularia auriculata L.	train	22	16	12	10	5	0	8	73
Scrophulariaceae	Scrophularia nodosa L.	train	15	14	10	6	13	0	4	62
Scrophulariaceae	Verbascum blattaria L.	train	51	3	26	20	9	26	9	144
Scrophulariaceae	Verbascum boerhavii L.	train	24	2	9	14	1	2	0	52
Scrophulariaceae	Verbascum pulverulentum Vill.	train	36	4	17	24	1	0	6	88
Scrophulariaceae	Verbascum sinuatum L.	train	34	7	14	32	1	0	4	92
Scrophulariaceae	Verbascum thapsus L.	train	111	5	95	80	3	0	9	303
Scrophulariaceae	Verbascum nigrum L.	train	72	2	21	26	2	0	7	130
Solanaceae	Hyoscyamus albus L.	test	58	9	12	24	20	2	1	126
Solanaceae	Atropa belladonna L.	train	21	3	4	6	9	0	0	43
Solanaceae	Datura stramonium L.	train	49	26	31	35	90	3	5	239
Solanaceae	Solanum dulcamara L.	train	70	22	25	18	56	2	1	194
Solanaceae	Solanum nigrum L.	train	45	17	31	38	34	2	4	171
Thymelaeaceae	Daphne cneorum L.	test	23	3	4	25	0	166	0	221
Thymelaeaceae	Daphne gnidium L.	train	30	16	3	24	20	0	0	93
Thymelaeaceae	Daphne laureola L.	train	29	7	9	31	7	0	0	83
Thymelaeaceae	Daphne mezereum L.	train	22	9	2	12	14	1	2	62
Urticaceae	Parietaria judaica L.	test	3	21	4	105	0	0	0	133
Urticaceae	Urtica dioica L.	train	22	12	30	18	2	0	4	88
Verbenaceae	Lippia triphylla (L'Hￃﾩr.) Kuntze	test	20	8	13	1	0	16	1	59
Verbenaceae	Verbena officinalis L.	train	56	11	21	24	1	2	7	122
Verbenaceae	Lantana camara L.	train	108	11	70	9	23	0	13	234
Violaceae	Viola cornuta L.	test	20	5	3	14	0	0	0	42
Violaceae	Viola biflora L.	train	30	3	3	32	0	0	0	68
Violaceae	Viola odorata L.	train	45	2	4	35	0	1	1	88
Violaceae	Viola alba Besser	train	26	5	0	18	0	1	0	50
Violaceae	Viola arvensis Murray	train	40	7	4	16	0	0	2	69
Violaceae	Viola calcarata L.	train	24	0	1	24	0	0	0	49
Violaceae	Viola lutea Huds.	train	25	6	4	16	0	0	2	53
Violaceae	Viola riviniana Rchb.	train	62	3	20	42	12	0	2	141
Violaceae	Viola tricolor L.	train	78	5	1	25	2	0	1	112
Vitaceae	Parthenocissus tricuspidata (Siebold & Zucc.) Planch.	test	2	9	39	3	8	13	4	78
Vitaceae	Parthenocissus quinquefolia (L.) Planch.	train	1	12	58	6	3	6	6	92
Vitaceae	Vitis vinifera L.	train	6	16	21	17	11	2	27	100
Xanthorrhoeaceae	Asphodelus cerasiferus J.Gay	test	25	0	3	14	12	0	0	54
Xanthorrhoeaceae	Hemerocallis fulva (L.) L.	train	52	0	6	2	0	0	1	61
Xanthorrhoeaceae	Asphodelus albus Mill.	train	47	1	1	32	3	0	0	84
Xanthorrhoeaceae	Asphodelus ramosus L.	train	17	2	2	19	11	0	0	51

[truncated: 4 more sheets: family CM_run_1, family info_run_1, family CM_run_2, family info_run_2]
