# Supplementary material for: Image-based classification of plant genus and family for trained and untrained plant species
Source: BMC Bioinformatics. 2019 Jan 3;20:4. doi: 10.1186/s12859-018-2474-x (PMC6318858; doi:10.1186/s12859-018-2474-x)
Supplement: Supplementary file 1 — This archive contains spreadsheets with the complete list of taxa, i.e., species, genera, families, along with details on training and test set configurations and results for every taxon and experiment. Furthermore, the Supporting Information include evaluations on the impact of image content on classification accuracy and the InS at species level vs. ExS accuracy as well as additional neural attention visualizations. (ZIP 9011 kb) [file 12859_2018_2474_MOESM1_ESM.zip › ExS-content results.xlsx]

## Sheet: genus
class	train_species	Flower_acc	Leaf_acc	LeafScan_acc	Fruit_acc	Stem_acc	Branch_acc	Entire_acc
Acer	7	47.4	70.2	70.7	79.8	21.5	52.9	24.9
Anemone	7	62.6	72.4	0	46.9	50	37.8	42.8
Campanula	9	95.1	6.7	NaN	NaN	0	38	75.6
Centaurea	8	98.3	40.7	NaN	80	41.7	72.2	65.8
Cirsium	5	42.6	45.5	NaN	62.7	22.1	31.7	20.1
Euphorbia	13	88.6	21.7	NaN	47.6	100	52.5	54.5
Gentiana	9	65.3	52.3	NaN	16.7	50	62.5	67.1
Geranium	12	87.1	81.7	100	91.1	27.8	93.1	72.3
Ophrys	11	98.7	50	NaN	NaN	NaN	NaN	89
Pinus	7	92.3	98.3	NaN	96.5	56.3	86.7	67.5
Plantago	5	60	29.2	33.3	55	NaN	100	66.5
Prunus	9	90	25.3	53.9	41.1	60.9	62.1	36.5
Quercus	8	96	84.5	98	86.8	40.8	71.2	58.2
Ranunculus	11	94.2	54.2	NaN	72.2	NaN	58.8	65.7
Salix	5	96.8	90.9	NaN	NaN	11.1	66.7	0
Silene	9	57.5	41.7	NaN	100	NaN	50	47.1
Trifolium	9	72.7	72.9	NaN	59.1	0	65.8	26.6
Verbascum	6	97.6	56.3	NaN	83.3	82.1	59.5	75.9
Veronica	8	83.4	25	16.7	0	69.8	61.4	57.8
Viola	8	95.3	70	100	0	50	66.7	86

## Sheet: family
class	train_species	Flower_acc	Leaf_acc	LeafScan_acc	Fruit_acc	Stem_acc	Branch_acc	Entire_acc
Adoxaceae	6	69.9	15.1	17	38.4	17.2	17.8	5.4
Amaryllidaceae	12	58.7	25	NaN	12.5	0	100	49
Apiaceae	24	79.6	41.9	12.1	67.5	52.7	44.5	44.8
Asparagaceae	19	36.8	43.4	35.1	36.9	60	59.7	33.1
Asteraceae	105	83.5	57.4	58.7	92.1	64.8	65.6	68
Betulaceae	8	93.6	90.9	90.3	80.3	6.5	64.2	25.8
Boraginaceae	14	47.5	18.1	0	0	62.9	52.1	32.1
Brassicaceae	29	63	19.7	0	55.8	22.6	43.3	27.3
Campanulaceae	13	64.3	30.3	NaN	0	0	65.2	44.4
Caprifoliaceae	15	57.3	14	0	52.1	0	18.8	21.4
Caryophyllaceae	23	62	26.7	0	17.7	21.7	33.2	28.1
Ericaceae	9	49.6	33.3	NaN	0	0	53.6	33.3
Euphorbiaceae	15	88.4	57.3	0	75	18.2	56	39.9
Fabaceae	65	64.5	53.8	26.3	71.7	23.9	45.3	43.6
Fagaceae	10	39.1	49.1	55.1	51.1	8.3	36.2	15.1
Gentianaceae	14	75.4	44.4	NaN	0	66.7	63.7	66.8
Geraniaceae	15	88.2	81.5	100	68.8	33.3	89.6	83.6
Lamiaceae	43	90.5	61.2	64.1	44.4	56.6	67.2	64.7
Malvaceae	12	88.6	84.6	10.3	75.8	2.6	74.1	14.8
Oleaceae	8	23.9	43.9	66.6	57.7	17.4	31.8	6
Orchidaceae	41	94	81.3	NaN	75	91.7	80.6	85.2
Papaveraceae	10	19.3	44	14.3	32.6	20	46.7	31
Pinaceae	11	72.7	61.6	NaN	89.5	72.3	79.9	85.6
Plantaginaceae	29	79.2	47.1	27.5	21.4	44.4	58.7	53.3
Ranunculaceae	31	46.6	36.4	57.5	44.3	44.4	62.9	29.9
Rosaceae	47	69.8	58.7	58.3	44.9	45.6	49.1	42.8
Salicaceae	9	85	20.5	45	50	50.9	47.4	40.7
Sapindaceae	9	53.6	49.9	44.6	62.4	21.1	42	10
Scrophulariaceae	9	62.1	55.9	7.9	50	65.8	58.3	52.1
